# Supplementary material for: Examining the overlap in lymphatic filariasis prevalence and malaria insecticide-treated net access-use in endemic Africa
Source: PLoS Negl Trop Dis. 2025 Jun 26;19(6):e0013165. doi: 10.1371/journal.pntd.0013165 (PMC12201664; doi:10.1371/journal.pntd.0013165)
Supplement: S1 Data — (XLSX) [file pntd.0013165.s011.xlsx]

## Sheet: Sheet1
Variable name	Variable definition
lf_year	Year of lymphatic filariasis prevalence estimates used
itn_use_year	Year of insecticide treated net use used
itn_acc_year	Year of insecticide treated net access used
malaria_year	Year of malaria PfPR data used
irs_year	Year of indoor residual spraying data used
IU_ID	Implementation unit ID
ADMIN0	Country name of the IU ID
lf_pop	Population estimates (corresponds to year of lymphatic filariasis data)
itn_use_pop	Population estimates (corresponds to year of insecticide treated net usage data)
itn_acc_pop	Population estimates (corresponds to year of insecticide treated net access data)
malaria_pop	Population estimates (corresponds to year of malaria PfPR data)
irs_pop	Population estimates (corresponds to year of indoor residual spraying data)
lf_pct	Lymphatic filariasis prevalence
itn_use_pct	Proportion of the total population that slept under an insecticide treated net
itn_acc_pct	Proportion of the total population that with access to insecticide treated nets
malaria_pct	Malaria PfPR
irs_pct	Proportion of the total population that used indoor residual spraying
