# Supplementary material for: Examining the overlap in lymphatic filariasis prevalence and malaria insecticide-treated net access-use in endemic Africa
Source: PLoS Negl Trop Dis. 2025 Jun 26;19(6):e0013165. doi: 10.1371/journal.pntd.0013165 (PMC12201664; doi:10.1371/journal.pntd.0013165)
Supplement: S2 Data — (CSV) [file pntd.0013165.s012.csv]

lf_year	itn_use_year	itn_acc_year	malaria_year	irs_year	IU_ID	ADMIN0	irs_pop	lf_pop	itn_use_pop	itn_acc_pop	malaria_pop	lf_pct	itn_use_pct	itn_acc_pct	malaria_pct	irs_pct
2018	2020	2020	2019	2020	30034	Mali	247689.2515	216644.1236	247689.2515	247689.2515	232037.3223	0.010772683	0.57916657	0.656303305	0.045850943	0
2018	2020	2020	2019	2020	30031	Mali	200837.3338	185725.9387	200837.3338	200837.3338	192098.4392	0.010920206	0.704643878	0.764246123	0.082349933	0
2018	2020	2020	2019	2020	35296	Niger	18602.93177	18421.69206	18602.93177	18602.93177	18502.99679	0.010441774	0.414857996	0.472316707	1.07E-05	0
2018	2020	2020	2019	2020	10760	Chad	29896.26783	25309.07695	29896.26783	29896.26783	27544.72088	0.002398977	0.123327475	0.135793303	0.001237256	0
2018	2020	2020	2019	2020	10738	Chad	34416.5811	28857.16203	34416.5811	34416.5811	31493.05461	0.004000156	0.119692834	0.131482548	0.00035505	0
2018	2020	2020	2019	2020	35338	Niger	42679.9922	37922.85075	42679.9922	42679.9922	41198.29481	0.004582383	0.451791798	0.522220637	0.037415462	0
2018	2020	2020	2019	2020	53285	Sudan	43046.84471	41307.30289	43046.84471	43046.84471	42160.59582	0.004533795	0.338242463	0.422471024	0.000583545	0
2018	2020	2020	2019	2020	53295	Sudan	166955.1656	159024.0851	166955.1656	166955.1656	162557.899	0.004658511	0.364875262	0.456974932	0.006060825	0
2018	2020	2020	2019	2020	53289	Sudan	183232.5907	166372.8374	183232.5907	183232.5907	174714.8386	0.003426306	0.308520954	0.370255276	0.003727936	0
2018	2020	2020	2019	2020	29992	Mali	27583.22649	25586.87553	27583.22649	27583.22649	26680.10905	0.004425578	0.572419796	0.643877028	0.059153626	0
2018	2020	2020	2019	2020	35337	Niger	131659.7664	123604.5924	131659.7664	131659.7664	126243.7543	0.004881232	0.586582655	0.715597791	0.046679445	0
2018	2020	2020	2019	2020	10677	Chad	23066.45491	18763.37066	23066.45491	23066.45491	20787.11951	0.007391696	0.167933653	0.204831398	0	0
2018	2020	2020	2019	2020	53288	Sudan	231367.1765	212411.2399	231367.1765	231367.1765	222461.5134	0.003944599	0.351254025	0.426527095	0.005588929	0
2018	2020	2020	2019	2020	29990	Mali	13925.81899	12916.02063	13925.81899	13925.81899	13410.5561	0.005164702	0.518519136	0.576883476	0.031889663	0
2018	2020	2020	2019	2020	53283	Sudan	56194.83652	53842.55662	56194.83652	56194.83652	55038.8098	0.003698279	0.379771341	0.465305122	0.00243164	0
2018	2020	2020	2019	2020	10678	Chad	13175.96673	11515.05509	13175.96673	13175.96673	11875.95046	0.003866342	0.115395765	0.141151392	0	0
2018	2020	2020	2019	2020	53262	Sudan	237107.2061	218721.884	237107.2061	237107.2061	228192.2307	0.002879434	0.102233191	0.119604308	0.007227173	0
2018	2020	2020	2019	2020	53284	Sudan	198137.7141	190203.4143	198137.7141	198137.7141	194129.8039	0.003175175	0.426766988	0.510176158	0.008917503	0
2018	2020	2020	2019	2020	53280	Sudan	104257.621	100001.9288	104257.621	104257.621	102113.7923	0.003064542	0.515562876	0.588045704	0.016008432	0
2018	2020	2020	2019	2020	53291	Sudan	632695.8776	571986.0869	632695.8776	632695.8776	600057.8891	0.00487394	0.472964911	0.576417207	0.033344789	0
2018	2020	2020	2019	2020	53286	Sudan	202913.1457	194619.5456	202913.1457	202913.1457	198694.4719	0.003100427	0.400502191	0.503670383	0.008622128	0
2018	2020	2020	2019	2020	53293	Sudan	275682.2567	250594.8023	275682.2567	275682.2567	262704.689	0.00278975	0.315496141	0.382823121	0.003610917	0
2018	2020	2020	2019	2020	29991	Mali	62245.97044	53768.30738	62245.97044	62245.97044	58093.68942	0.004169596	0.60433877	0.657211787	0.106410264	0
2018	2020	2020	2019	2020	35340	Niger	87086.0336	79886.18819	87086.0336	87086.0336	83327.03345	0.009321715	0.65286741	0.755880958	0.077083277	0
2018	2020	2020	2019	2020	53292	Sudan	147400.7763	134270.8887	147400.7763	147400.7763	141042.7612	0.005033867	0.433148997	0.533539047	0.005144666	0
2018	2020	2020	2019	2020	29993	Mali	27138.01319	22281.66845	27138.01319	27138.01319	24329.62335	0.005642925	0.544150294	0.596955119	0.061060152	0
2018	2020	2020	2019	2020	10665	Chad	93048.06509	78195.13446	93048.06509	93048.06509	85845.91052	0.003431637	0.173926854	0.231584508	0.025294452	0
2018	2020	2020	2019	2020	29979	Mali	169144.1703	155622.733	169144.1703	169144.1703	162175.3256	0.008611768	0.642131542	0.721904947	0.041414434	0
2018	2020	2020	2019	2020	53282	Sudan	101731.458	97493.9017	101731.458	101731.458	99598.87357	0.002705211	0.274025254	0.338478489	0.003186731	0
2018	2020	2020	2019	2020	53290	Sudan	506249.6865	460336.6933	506249.6865	506249.6865	482479.1283	0.003285202	0.329732012	0.412088832	0.019952909	9.22E-07
2018	2020	2020	2019	2020	10746	Chad	61734.40556	52636.15832	61734.40556	61734.40556	58241.82576	0.006455248	0.246017413	0.313100759	0.000519622	0
2018	2020	2020	2019	2020	53294	Sudan	292876.2412	266313.3575	292876.2412	292876.2412	278815.6088	0.004784865	0.397079412	0.45274162	0.028436829	6.27E-05
2018	2020	2020	2019	2020	35369	Niger	29241.64206	27619.15756	29241.64206	29241.64206	28432.6541	0.006472657	0.574172068	0.679056469	0.064487934	0
2018	2020	2020	2019	2020	53297	Sudan	203867.4739	194343.492	203867.4739	203867.4739	199116.5538	0.003500328	0.425890356	0.53586907	0.010832495	0
2018	2020	2020	2019	2020	53281	Sudan	191423.6088	183675.5773	191423.6088	191423.6088	187340.3144	0.002575583	0.319530499	0.429231112	0.005055893	0
2018	2020	2020	2019	2020	10675	Chad	186024.3832	159364.9962	186024.3832	186024.3832	173142.3965	0.001339372	0.17969077	0.239327576	0.033451776	0
2018	2020	2020	2019	2020	53287	Sudan	135374.9059	123199.7735	135374.9059	135374.9059	129278.2017	0.00494181	0.353551344	0.412628941	0.021184948	0.001070182
2018	2020	2020	2019	2020	53296	Sudan	164648.1425	156938.5897	164648.1425	164648.1425	160770.8243	0.003187353	0.447605991	0.557263414	0.014235039	0
2018	2020	2020	2019	2020	30038	Mali	23413.20709	21183.60118	23413.20709	23413.20709	22167.58454	0.008293073	0.648023542	0.696986862	0.080994622	0
2018	2020	2020	2019	2020	10666	Chad	177896.7428	149593.3134	177896.7428	177896.7428	161917.7261	0.004844082	0.215555363	0.293132167	0.007279339	0
2018	2020	2020	2019	2020	29981	Mali	11374.80185	10653.99594	11374.80185	11374.80185	10983.82901	0.010377322	0.557210838	0.626810345	0.084569219	0
2018	2020	2020	2019	2020	35339	Niger	311604.9267	288212.7478	311604.9267	311604.9267	299458.5657	0.006478473	0.617184703	0.740054338	0.067830652	0
2018	2020	2020	2019	2020	35347	Niger	96755.95779	82286.86746	96755.95779	96755.95779	89064.83752	0.003558121	0.446733671	0.532684734	0.011280876	0
2018	2020	2020	2019	2020	17483	Eritrea	51932.85728	46367.87533	51932.85728	51932.85728	49396.56321	0.003639837	0.22562912	0.280106179	0.005009237	0.088122383
2018	2020	2020	2019	2020	53299	Sudan	393483.0358	374895.6317	393483.0358	393483.0358	383877.8566	0.003691992	0.402218196	0.503293596	0.01379717	0
2018	2020	2020	2019	2020	29980	Mali	420325.5589	372854.541	420325.5589	420325.5589	395589.0903	0.00878519	0.725735306	0.771512594	0.111566554	0
2018	2020	2020	2019	2020	35341	Niger	64131.91618	56737.59406	64131.91618	64131.91618	60519.91021	0.008470205	0.612864207	0.717079872	0.047837221	0
2018	2020	2020	2019	2020	17477	Eritrea	45032.47867	46211.26874	45032.47867	45032.47867	47221.24486	0.002359724	0.147849898	0.163133035	0.026496973	0.058550356
2018	2020	2020	2019	2020	17439	Eritrea	64197.36441	63003.9095	64197.36441	64197.36441	64982.72337	0.003069602	0.218697264	0.276794517	0.012541245	0.056417489
2018	2020	2020	2019	2020	35384	Niger	48459.65511	45028.20334	48459.65511	48459.65511	46865.76658	0.004401743	0.60892202	0.674893763	0.045713921	0
2018	2020	2020	2019	2020	35294	Niger	14839.97725	14631.06628	14839.97725	14839.97725	14697.62209	0.006672081	0.621865112	0.754793858	0.070518064	0
2018	2020	2020	2019	2020	53245	Sudan	128390.3655	121847.7361	128390.3655	128390.3655	125113.6481	0.007020065	0.413517783	0.514881022	0.019522054	0
2018	2020	2020	2019	2020	17485	Eritrea	188799.0001	189100.7597	188799.0001	188799.0001	186704.4737	0.002183405	0.193374895	0.235455468	0.013165401	0.055103066
2018	2020	2020	2019	2020	30032	Mali	217559.4194	192746.0287	217559.4194	217559.4194	205094.7339	0.01196738	0.695615093	0.765617557	0.115723846	0
2018	2020	2020	2019	2020	53298	Sudan	198166.6177	188837.1957	198166.6177	198166.6177	192975.7849	0.002878807	0.405438933	0.517876448	0.008396195	0
2018	2020	2020	2019	2020	53300	Sudan	369335.0186	351974.2702	369335.0186	369335.0186	361033.3286	0.002934855	0.395873474	0.507294104	0.012981806	0
2018	2020	2020	2019	2020	53243	Sudan	326413.1388	310799.4475	326413.1388	326413.1388	318456.2655	0.006284698	0.342544493	0.436173493	0.020077806	6.40E-05
2018	2020	2020	2019	2020	17478	Eritrea	197429.9755	193482.3362	197429.9755	197429.9755	200114.9775	0.003413427	0.252819068	0.316134367	0.002730179	0.072208346
2018	2020	2020	2019	2020	29978	Mali	225829.5595	204167.4846	225829.5595	225829.5595	214217.5826	0.009398319	0.719892913	0.761179889	0.138465249	0
2018	2020	2020	2019	2020	10690	Chad	33947.34273	29606.94378	33947.34273	33947.34273	31027.29174	0.002365472	0.23248248	0.299167711	0.019859259	0
2018	2020	2020	2019	2020	17430	Eritrea	70373.55647	71398.20884	70373.55647	70373.55647	71710.84428	0.002562516	0.239775976	0.289107381	0.018414495	0.054367064
2018	2020	2020	2019	2020	40199	Senegal	223770.227	211162.758	223770.227	223770.227	216447.7283	0.003799907	0.622596459	0.717231464	0.023205449	0
2018	2020	2020	2019	2020	35368	Niger	287267.3943	240551.3286	287267.3943	287267.3943	263189.8251	0.006494639	0.716423619	0.80918	0.134119722	0
2018	2020	2020	2019	2020	30030	Mali	141656.7332	133018.1312	141656.7332	141656.7332	137284.1111	0.011485283	0.757932551	0.801477696	0.107700321	0
2018	2020	2020	2019	2020	53256	Sudan	1221744.307	1160642.372	1221744.307	1221744.307	1188996.062	0.003431632	0.382286861	0.531900864	0.007519136	0
2018	2020	2020	2019	2020	53249	Sudan	363364.9886	346638.0652	363364.9886	363364.9886	354843.1141	0.006326976	0.336325109	0.44121901	0.02154598	0.000270078
2018	2020	2020	2019	2020	17433	Eritrea	56771.47852	57601.5234	56771.47852	56771.47852	58243.45736	0.00235817	0.237566403	0.273783021	0.00824251	0.056013975
2018	2020	2020	2019	2020	40197	Senegal	107332.9971	102762.9773	107332.9971	107332.9971	97514.00251	0.004361909	0.61866369	0.726914059	0.035534509	0
2018	2020	2020	2019	2020	35370	Niger	70756.83176	61158.46665	70756.83176	70756.83176	66163.94599	0.006398964	0.671508729	0.759787442	0.119070385	0
2018	2020	2020	2019	2020	40200	Senegal	164892.3312	154108.4518	164892.3312	164892.3312	168763.4687	0.003766181	0.639168973	0.743068756	0.013762819	0
2018	2020	2020	2019	2020	40198	Senegal	200444.5246	191657.7559	200444.5246	200444.5246	196151.3985	0.004101451	0.64621608	0.715300321	0.042784029	0
2018	2020	2020	2019	2020	10676	Chad	106687.3071	87830.02721	106687.3071	106687.3071	95652.97796	0.001022331	0.221230159	0.315245617	0.029151101	0
2018	2020	2020	2019	2020	53273	Sudan	62652.27711	57138.88285	62652.27711	62652.27711	58480.2603	0.003112546	0.193896005	0.237441726	0.020412973	0
2018	2020	2020	2019	2020	53278	Sudan	373380.3591	353744.8412	373380.3591	373380.3591	363292.1263	0.003029245	0.178703495	0.233068086	0.017672642	0
2018	2020	2020	2019	2020	53276	Sudan	329375.7795	311925.2779	329375.7795	329375.7795	319527.9228	0.003406702	0.234192463	0.320955287	0.011652288	0
2018	2020	2020	2019	2020	30037	Mali	35965.98824	33090.20131	35965.98824	35965.98824	34568.21398	0.010361072	0.653357359	0.711476223	0.103572554	0
2018	2020	2020	2019	2020	10689	Chad	111687.3681	102907.3758	111687.3681	111687.3681	107715.3406	0.002665735	0.288490742	0.377890195	0.041084542	0
2018	2020	2020	2019	2020	17438	Eritrea	53252.72045	53186.22184	53252.72045	53252.72045	52860.81049	0.003421798	0.251866643	0.323683966	0.017234023	0.059898381
2018	2020	2020	2019	2020	53253	Sudan	937259.6094	890183.7279	937259.6094	937259.6094	915431.6521	0.003625585	0.404559967	0.542147033	0.008085375	0
2018	2020	2020	2019	2020	35316	Niger	597675.6464	487633.2928	597675.6464	597675.6464	539886.5777	0.006362223	0.722342903	0.815623425	0.136619037	0
2018	2020	2020	2019	2020	53251	Sudan	916721.8886	868344.6963	916721.8886	916721.8886	890197.2315	0.003923072	0.45533018	0.5696488	0.009179447	0
2018	2020	2020	2019	2020	53246	Sudan	147941.3748	139982.0683	147941.3748	147941.3748	144057.878	0.007546003	0.431579397	0.522589037	0.020263466	0
2018	2020	2020	2019	2020	53248	Sudan	150433.124	143117.2868	150433.124	150433.124	145872.4539	0.006769987	0.485325743	0.564444417	0.016241961	0
2018	2020	2020	2019	2020	53241	Sudan	179014.1144	170214.2013	179014.1144	179014.1144	174526.716	0.007370229	0.502334391	0.572779438	0.017182148	0
2018	2020	2020	2019	2020	17459	Eritrea	62149.09396	59764.40821	62149.09396	62149.09396	61400.57882	0.004012141	0.254511171	0.33901633	0.013400803	0.061850866
2018	2020	2020	2019	2020	30033	Mali	258089.9954	239856.7272	258089.9954	258089.9954	249090.4505	0.011895709	0.764655685	0.800717395	0.094487151	0.001676456
2018	2020	2020	2019	2020	17479	Eritrea	5404.63375	4791.483885	5404.63375	5404.63375	4474.889462	0.004718931	0.249820998	0.316361087	0.030471319	0.09876608
2018	2020	2020	2019	2020	17435	Eritrea	66814.12707	65083.74678	66814.12707	66814.12707	64657.05477	0.001658417	0.225363073	0.278249136	0.002941094	0.05996757
2018	2020	2020	2019	2020	40188	Senegal	99109.63936	93786.25928	99109.63936	99109.63936	102195.7036	0.003675273	0.556925165	0.733807515	0.02291122	0
2018	2020	2020	2019	2020	40196	Senegal	116432.3619	107537.5673	116432.3619	116432.3619	111701.8328	0.004481007	0.678073582	0.736579545	0.039584567	0
2018	2020	2020	2019	2020	35390	Niger	581922.0476	536312.2369	581922.0476	581922.0476	558027.7888	0.007829244	0.727045126	0.806093499	0.082759446	0
2018	2020	2020	2019	2020	53255	Sudan	1256292.553	1191120.195	1256292.553	1256292.553	1224140.398	0.004308858	0.456885559	0.561411086	0.014025487	0
2018	2020	2020	2019	2020	40201	Senegal	294307.772	283729.972	294307.772	294307.772	285013.5872	0.005412854	0.611149127	0.753388907	0.004119944	0
2018	2020	2020	2019	2020	40194	Senegal	208424.4591	196886.5844	208424.4591	208424.4591	202598.2902	0.004627568	0.70127102	0.76086221	0.055501616	0
2018	2020	2020	2019	2020	10745	Chad	105488.9282	100041.1965	105488.9282	105488.9282	102407.4748	0.002408717	0.272634567	0.371515585	0.046972949	0
2018	2020	2020	2019	2020	30036	Mali	28981.86275	26483.5384	28981.86275	28981.86275	27739.77261	0.014568428	0.659237124	0.740593285	0.118179961	0
2018	2020	2020	2019	2020	40192	Senegal	146721.119	134294.8226	146721.119	146721.119	142989.8266	0.003200645	0.562509616	0.756447254	0.005664481	0
2018	2020	2020	2019	2020	10711	Chad	103888.8863	94580.96031	103888.8863	103888.8863	98984.60435	0.003497052	0.26950075	0.344225596	0.044135572	0
2018	2020	2020	2019	2020	53242	Sudan	272822.4169	260389.4553	272822.4169	272822.4169	267230.8893	0.007199437	0.537277876	0.605769214	0.018628303	0
2018	2020	2020	2019	2020	17458	Eritrea	98791.98736	93845.05161	98791.98736	98791.98736	94021.52864	0.002993535	0.308409409	0.398053277	0.024793099	0.06450848
2018	2020	2020	2019	2020	17436	Eritrea	44642.53699	45316.68858	44642.53699	44642.53699	43483.72997	0.001486254	0.260650968	0.317999704	0.000937707	0.059382827
2018	2020	2020	2019	2020	17486	Eritrea	106185.9978	99295.94509	106185.9978	106185.9978	99963.38162	0.003702525	0.28876234	0.36738326	0.016747255	0.081196835
2018	2020	2020	2019	2020	40186	Senegal	160593.0149	150936.6061	160593.0149	160593.0149	154882.4406	0.00463782	0.562713176	0.754814002	0.055243138	0
2018	2020	2020	2019	2020	10742	Chad	316010.2909	278347.3218	316010.2909	316010.2909	296369.5378	0.001008269	0.24197294	0.346825884	0.052704577	0
2018	2020	2020	2019	2020	17434	Eritrea	39475.3347	40781.85087	39475.3347	39475.3347	40622.41288	0.002113168	0.269898556	0.336066599	0.018307051	0.061220179
2018	2020	2020	2019	2020	40190	Senegal	148607.5807	140659.9231	148607.5807	148607.5807	145551.3787	0.003935624	0.593427035	0.751437535	0.07188097	0
2018	2020	2020	2019	2020	10743	Chad	111372.3965	96326.67456	111372.3965	111372.3965	105067.707	0.002023672	0.253908808	0.364857832	0.053017039	0
2018	2020	2020	2019	2020	17432	Eritrea	31559.00394	29911.95464	31559.00394	31559.00394	30597.05608	0.001588618	0.217139909	0.264635428	0.000350763	0.050112414
2018	2020	2020	2019	2020	30007	Mali	425481.4712	389824.8504	425481.4712	425481.4712	407086.069	0.008051055	0.765504096	0.809260944	0.127759211	0.005295737
2018	2020	2020	2019	2020	17437	Eritrea	27890.70519	29359.6281	27890.70519	27890.70519	28087.16214	0.001351941	0.266266074	0.325582647	0.005816608	0.059480269
2018	2020	2020	2019	2020	30011	Mali	139406.0105	131829.3123	139406.0105	139406.0105	135543.5871	0.010012941	0.781428125	0.802192707	0.085218285	0.014854791
2018	2020	2020	2019	2020	17465	Eritrea	57678.05376	54896.8322	57678.05376	57678.05376	55913.22993	0.002263334	0.289640391	0.359335074	0.015869907	0.062462747
2018	2020	2020	2019	2020	17431	Eritrea	50418.58442	52405.47296	50418.58442	50418.58442	51731.82739	0.001469113	0.247668078	0.304398374	0.008430861	0.056583394
2018	2020	2020	2019	2020	40191	Senegal	129124.7145	124808.5667	129124.7145	129124.7145	120252.1548	0.002988583	0.547915722	0.7547225	0.009507827	0
2018	2020	2020	2019	2020	40195	Senegal	62910.92324	58992.55478	62910.92324	62910.92324	61961.73184	0.004628462	0.650557183	0.737371273	0.081502071	0
2018	2020	2020	2019	2020	10739	Chad	61797.87637	57913.69261	61797.87637	61797.87637	59990.16726	0.00247789	0.319519103	0.43166797	0.068765609	0
2018	2020	2020	2019	2020	53268	Sudan	77585.62641	72187.66597	77585.62641	77585.62641	76322.4575	0.003392197	0.23733108	0.311611883	0.026401008	0
2018	2020	2020	2019	2020	53205	Sudan	88498.37839	86331.78443	88498.37839	88498.37839	87294.29264	0.006033715	0.477021681	0.552330102	0.017724739	0
2018	2020	2020	2019	2020	17484	Eritrea	70883.41895	74655.14788	70883.41895	70883.41895	70820.83851	0.003835387	0.322150557	0.401843483	0.004462951	0.097853141
2018	2020	2020	2019	2020	17429	Eritrea	46964.76066	47214.07184	46964.76066	46964.76066	47094.92351	0.001224624	0.188823651	0.250778993	0.000595666	0.049612726
2018	2020	2020	2019	2020	17482	Eritrea	211547.1488	201602.5177	211547.1488	211547.1488	204523.0689	0.003197964	0.324595757	0.383765344	0.017152108	0.076906621
2018	2020	2020	2019	2020	29987	Mali	318242.098	299236.4463	318242.098	318242.098	308769.2569	0.008081939	0.769337331	0.80985472	0.122402589	0
2018	2020	2020	2019	2020	35372	Niger	178531.5684	167380.9122	178531.5684	178531.5684	173265.509	0.019879637	0.683228721	0.775495364	0.105395883	0
2018	2020	2020	2019	2020	53257	Sudan	798698.4491	752073.9639	798698.4491	798698.4491	777546.7657	0.003996463	0.435491856	0.563585882	0.008581357	0
2018	2020	2020	2019	2020	53247	Sudan	283409.3162	268409.2335	283409.3162	283409.3162	277402.74	0.009019871	0.460284918	0.574612721	0.025674015	0.000479002
2018	2020	2020	2019	2020	40189	Senegal	207846.1526	193109.6475	207846.1526	207846.1526	201643.3737	0.00337654	0.544822083	0.752612075	0.013929639	0
2018	2020	2020	2019	2020	40185	Senegal	67864.77329	66772.8727	67864.77329	67864.77329	64242.3204	0.003854456	0.524882331	0.738260589	0.024852418	0
2018	2020	2020	2019	2020	29984	Mali	830168.0179	759365.668	830168.0179	830168.0179	794460.8129	0.006522536	0.803726159	0.852115214	0.103597207	0
2018	2020	2020	2019	2020	53254	Sudan	727737.6742	689648.8063	727737.6742	727737.6742	704786.4087	0.004506162	0.496988677	0.62158757	0.007770377	0
2018	2020	2020	2019	2020	17456	Eritrea	18925.4527	19983.76111	18925.4527	18925.4527	18760.22228	0.002764198	0.338078842	0.424070738	0.014311803	0.067146784
2018	2020	2020	2019	2020	40193	Senegal	276401.6573	258881.9206	276401.6573	276401.6573	266821.788	0.005788112	0.681726617	0.755701329	0.071626067	0
2018	2020	2020	2019	2020	17464	Eritrea	48395.51073	44302.96203	48395.51073	48395.51073	45185.3449	0.001431194	0.215207962	0.270465646	0.010741641	0.05450612
2018	2020	2020	2019	2020	30016	Mali	587261.9884	536908.1992	587261.9884	587261.9884	561381.294	0.025962292	0.814822537	0.8413038	0.071669765	0
2018	2020	2020	2019	2020	35391	Niger	119924.4857	112186.7719	119924.4857	119924.4857	116929.1663	0.006071717	0.73467967	0.807664669	0.102386279	0
2018	2020	2020	2019	2020	53250	Sudan	114462.2438	110177.6136	114462.2438	114462.2438	112189.1279	0.008193838	0.456680248	0.575143257	0.025918162	0
2018	2020	2020	2019	2020	17474	Eritrea	63705.31999	63966.07105	63705.31999	63705.31999	64188.56437	0.001390585	0.17982275	0.237655158	0.000768393	0.050306357
2018	2020	2020	2019	2020	30009	Mali	518184.1417	486349.4029	518184.1417	518184.1417	501871.4228	0.00882305	0.812667639	0.842742166	0.085632615	0.988700551
2018	2020	2020	2019	2020	53252	Sudan	1402786.872	1324685.521	1402786.872	1402786.872	1364751.781	0.004585735	0.532700772	0.62804118	0.010944972	0
2018	2020	2020	2019	2020	53244	Sudan	355987.666	338933.1979	355987.666	355987.666	346202.7627	0.008929575	0.482892388	0.590906852	0.026179036	0
2018	2020	2020	2019	2020	17460	Eritrea	62231.97774	58948.19148	62231.97774	62231.97774	62499.60722	0.002674313	0.311780953	0.391180416	0.005511729	0.076387049
2018	2020	2020	2019	2020	17480	Eritrea	130944.2832	126480.9867	130944.2832	130944.2832	129897.8246	0.003321598	0.313116231	0.36950244	0.006974899	0.096792668
2018	2020	2020	2019	2020	40221	Senegal	429400.3889	392735.8239	429400.3889	429400.3889	412345.9886	0.002536476	0.55729873	0.746893331	0.01996295	0
2018	2020	2020	2019	2020	30002	Mali	355485.4046	331048.2209	355485.4046	355485.4046	343094.2048	0.011076674	0.754424987	0.784060229	0.139598088	0
2018	2020	2020	2019	2020	35366	Niger	656222.9828	603913.0745	656222.9828	656222.9828	639368.7329	0.008535377	0.714749605	0.805058139	0.149939772	0
2018	2020	2020	2019	2020	53201	Sudan	572679.2863	552704.9211	572679.2863	572679.2863	563145.9367	0.00447101	0.519933403	0.60426029	0.018938866	0
2018	2020	2020	2019	2020	17462	Eritrea	73579.90619	69270.1759	73579.90619	73579.90619	69747.56522	0.003130066	0.3227492	0.40969335	0.009061922	0.074634868
2018	2020	2020	2019	2020	17466	Eritrea	35121.14272	32258.40541	35121.14272	35121.14272	34226.821	0.002659658	0.32167331	0.397640041	0.004854302	0.070773976
2018	2020	2020	2019	2020	17470	Eritrea	104507.2813	100850.4858	104507.2813	104507.2813	100744.4657	0.001067827	0.176531759	0.240864346	7.46E-05	0.052188177
2018	2020	2020	2019	2020	29989	Mali	245879.3459	229862.1272	245879.3459	245879.3459	237571.7906	0.005047911	0.774788719	0.825920144	0.113288832	0
2018	2020	2020	2019	2020	35357	Niger	136575.7392	116312.9559	136575.7392	136575.7392	126058.3243	0.007465211	0.739211668	0.809826454	0.117035879	0
2018	2020	2020	2019	2020	17473	Eritrea	66555.0185	67622.24175	66555.0185	66555.0185	69846.68085	0.001205645	0.176455003	0.23499647	3.79E-05	0.053264583
2018	2020	2020	2019	2020	17481	Eritrea	80360.5056	75030.76837	80360.5056	80360.5056	79105.21523	0.004945073	0.277672239	0.331944295	0.015372715	0.09744095
2018	2020	2020	2019	2020	40187	Senegal	112747.896	111593.4564	112747.896	112747.896	110572.1216	0.004450665	0.548108903	0.7578202	0.044775827	0
2018	2020	2020	2019	2020	53265	Sudan	24514.45793	23738.30729	24514.45793	24514.45793	24611.95395	0.00343264	0.275162218	0.391969666	0.027804016	0
2018	2020	2020	2019	2020	53198	Sudan	533562.4295	512903.5299	533562.4295	533562.4295	522966.2357	0.004996687	0.545507238	0.624984917	0.018432637	0
2018	2020	2020	2019	2020	40216	Senegal	140174.1054	144307.9205	140174.1054	140174.1054	141299.5167	0.002918772	0.539052839	0.752583517	0.015033864	0
2018	2020	2020	2019	2020	35375	Niger	93855.38021	85668.98191	93855.38021	93855.38021	89558.04224	0.016752658	0.658256642	0.737821971	0.059467973	0
2018	2020	2020	2019	2020	17469	Eritrea	69089.8994	74421.55576	69089.8994	69089.8994	71504.30426	0.006140001	0.338291409	0.432662089	0.00904452	0.081563374
2018	2020	2020	2019	2020	17476	Eritrea	60853.6627	60675.66314	60853.6627	60853.6627	62832.25548	0.001089791	0.188174872	0.245135831	4.24E-05	0.054259606
2018	2020	2020	2019	2020	17472	Eritrea	19061.0369	19544.58569	19061.0369	19061.0369	20394.67763	0.001255024	0.181281987	0.237991674	2.84E-05	0.054078601
2018	2020	2020	2019	2020	17475	Eritrea	74427.73045	74979.39908	74427.73045	74427.73045	78695.5791	0.00123156	0.189616471	0.243177243	2.46E-05	0.054583771
2018	2020	2020	2019	2020	17471	Eritrea	181571.4775	169714.9314	181571.4775	181571.4775	169699.3208	0.001216936	0.198478187	0.255889478	5.40E-05	0.055560094
2018	2020	2020	2019	2020	35374	Niger	396550.3092	375040.9954	396550.3092	396550.3092	385845.0818	0.017149009	0.722608369	0.798381685	0.150271668	0
2018	2020	2020	2019	2020	17467	Eritrea	82449.62209	79070.66649	82449.62209	82449.62209	81382.1029	0.00214258	0.269504169	0.319436878	0.00370113	0.066287218
2018	2020	2020	2019	2020	35382	Niger	92033.62588	80100.11414	92033.62588	92033.62588	85582.32555	0.002967435	0.711387887	0.780904288	0.12512105	0
2018	2020	2020	2019	2020	17444	Eritrea	113613.8502	109886.9946	113613.8502	113613.8502	112482.0425	0.001065432	0.226778659	0.283852531	0.000276937	0.061443313
2018	2020	2020	2019	2020	29983	Mali	317838.1808	294956.6324	317838.1808	317838.1808	305802.1433	0.007636678	0.78087701	0.810056133	0.128915439	0
2018	2020	2020	2019	2020	30010	Mali	234477.2677	222952.8468	234477.2677	234477.2677	228886.9907	0.015430705	0.811935091	0.824453244	0.073851714	0.005732412
2018	2020	2020	2019	2020	53359	Sudan	370330.2822	352610.8375	370330.2822	370330.2822	361972.1871	0.004506158	0.472271558	0.571133892	0.014979825	0
2018	2020	2020	2019	2020	17443	Eritrea	148815.992	135631.5608	148815.992	148815.992	138448.9776	0.001185912	0.23245394	0.283628491	0.000336346	0.059581851
2018	2020	2020	2019	2020	17449	Eritrea	66487.24533	64004.52132	66487.24533	66487.24533	65996.1261	0.001093332	0.232860731	0.287197693	0.000235492	0.066881826
2018	2020	2020	2019	2020	53269	Sudan	114530.4154	104658.4506	114530.4154	114530.4154	108625.9282	0.002645311	0.271092793	0.344996762	0.029292387	0
2018	2020	2020	2019	2020	53197	Sudan	780078.5731	754222.5688	780078.5731	780078.5731	766820.1964	0.004337131	0.54343483	0.613570266	0.018493235	0
2018	2020	2020	2019	2020	17457	Eritrea	26811.55626	29645.55247	26811.55626	26811.55626	28628.0764	0.002313887	0.293457476	0.380765965	0.003488814	0.076694602
2018	2020	2020	2019	2020	17468	Eritrea	48296.92198	46747.23569	48296.92198	48296.92198	49103.81309	0.002463725	0.300616395	0.371090205	0.004941831	0.07201926
2018	2020	2020	2019	2020	40205	Senegal	64441.31595	62011.02268	64441.31595	64441.31595	62949.32757	0.002805608	0.685581474	0.757018767	0.078644222	0
2018	2020	2020	2019	2020	35320	Niger	468595.5319	429581.4757	468595.5319	468595.5319	448757.0092	0.008151189	0.757230145	0.832878342	0.141321883	0
2018	2020	2020	2019	2020	17442	Eritrea	118440.2357	113650.8892	118440.2357	118440.2357	115409.3992	0.001235039	0.255951395	0.305517703	0.001516714	0.068089762
2018	2020	2020	2019	2020	17440	Eritrea	91095.08356	85009.88624	91095.08356	91095.08356	84495.29038	0.00116319	0.201891441	0.255454538	0.000609329	0.070368489
2018	2020	2020	2019	2020	5369	Burkina Faso	326208.8229	302986.5869	326208.8229	326208.8229	314327.3129	0.002838297	0.514573159	0.637724298	0.191744585	0
2018	2020	2020	2019	2020	10740	Chad	44633.58588	40526.5661	44633.58588	44633.58588	42258.36189	0.001769169	0.33580842	0.462527393	0.068347177	0
2018	2020	2020	2019	2020	17461	Eritrea	113144.0714	107393.035	113144.0714	113144.0714	108589.1739	0.004965653	0.316828594	0.388151256	0.004696773	0.08921755
2018	2020	2020	2019	2020	17463	Eritrea	84787.94449	79735.25391	84787.94449	84787.94449	85672.9605	0.003035693	0.298347264	0.367167519	0.005622966	0.07905798
2018	2020	2020	2019	2020	40160	Senegal	362598.0386	344183.5277	362598.0386	362598.0386	354315.5319	0.002945349	0.552328859	0.759462266	0.018072698	0
2018	2020	2020	2019	2020	40161	Senegal	328425.0915	310454.3098	328425.0915	328425.0915	319967.8889	0.003673906	0.585450908	0.781394089	0.027178223	0
2018	2020	2020	2019	2020	40163	Senegal	583156.3366	553114.8068	583156.3366	583156.3366	534659.2534	0.002753477	0.590634894	0.793865975	0.066995117	0
2018	2020	2020	2019	2020	35378	Niger	567779.7894	514068.2072	567779.7894	567779.7894	539205.3407	0.001771589	0.685126549	0.790982963	0.188099123	0
2018	2020	2020	2019	2020	35381	Niger	260828.8264	250214.1302	260828.8264	260828.8264	255141.2403	0.003296121	0.742726016	0.818069123	0.151279271	0
2018	2020	2020	2019	2020	35367	Niger	158680.3627	141786.7823	158680.3627	158680.3627	139299.4673	0.009267282	0.738423831	0.835380056	0.170037519	0
2018	2020	2020	2019	2020	35356	Niger	796925.0487	738512.0516	796925.0487	796925.0487	769349.4665	0.00778666	0.778287653	0.839480323	0.132539378	0
2018	2020	2020	2019	2020	35383	Niger	470032.3458	430252.7085	470032.3458	470032.3458	450268.2193	0.008537507	0.80852352	0.836663332	0.081175284	0
2018	2020	2020	2019	2020	10741	Chad	358252.6778	315788.4745	358252.6778	358252.6778	336526.7943	0.001139073	0.28274394	0.387630492	0.072363814	0
2018	2020	2020	2019	2020	53212	Sudan	114041.1662	108372.4949	114041.1662	114041.1662	111220.3356	0.008469867	0.488010486	0.572834695	0.017900452	0.000676722
2018	2020	2020	2019	2020	40162	Senegal	384623.2045	355454.8022	384623.2045	384623.2045	391211.8657	0.002764562	0.604707935	0.798869104	0.037980318	0
2018	2020	2020	2019	2020	30004	Mali	436529.245	412243.9376	436529.245	436529.245	424020.4838	0.007287108	0.777239396	0.817928757	0.102288421	0.67389638
2018	2020	2020	2019	2020	53344	Sudan	65096.99552	64533.05109	65096.99552	65096.99552	66961.11639	0.003780362	0.310179668	0.406396827	0.028544391	0
2018	2020	2020	2019	2020	53364	Sudan	142379.3245	136208.5689	142379.3245	142379.3245	139457.2444	0.0036015	0.356755555	0.485309677	0.012310931	0
2018	2020	2020	2019	2020	17448	Eritrea	87369.11016	83871.44888	87369.11016	87369.11016	86757.53025	0.001220538	0.261109842	0.304241949	5.26E-05	0.065498266
2018	2020	2020	2019	2020	17452	Eritrea	27086.8211	24038.09271	27086.8211	27086.8211	25967.73986	0.005363252	0.228468592	0.290202599	0.009144108	0.08535095
2018	2020	2020	2019	2020	40218	Senegal	444394.3311	411847.2538	444394.3311	444394.3311	421804.7964	0.002959684	0.552270615	0.735248942	0.015811692	0
2018	2020	2020	2019	2020	40214	Senegal	211855.3031	208530.4264	211855.3031	211855.3031	215054.8677	0.002466778	0.539179464	0.745888372	0.011229287	0
2018	2020	2020	2019	2020	10779	Chad	118515.8307	106178.1031	118515.8307	118515.8307	108454.6888	0.001794303	0.344497197	0.489492247	0.069672833	0
2018	2020	2020	2019	2020	53202	Sudan	279279.1579	268847.0229	279279.1579	279279.1579	273267.123	0.004736097	0.531091858	0.610536732	0.018722575	0
2018	2020	2020	2019	2020	17446	Eritrea	63413.57712	60466.33741	63413.57712	63413.57712	63909.88418	0.001232515	0.260209311	0.312304952	0.000798486	0.071531487
2018	2020	2020	2019	2020	17450	Eritrea	86486.50714	82700.12655	86486.50714	86486.50714	81262.41367	0.001515272	0.202337253	0.255509305	0.000539921	0.073304121
2018	2020	2020	2019	2020	40229	Senegal	325946.5408	304289.1563	325946.5408	325946.5408	316959.5259	0.003847844	0.527325566	0.720005005	0.011581161	0
2018	2020	2020	2019	2020	35371	Niger	380902.0166	355411.4381	380902.0166	380902.0166	366135.622	0.024307988	0.761485312	0.824510462	0.186227759	0
2018	2020	2020	2019	2020	40167	Senegal	282188.5127	272594.2503	282188.5127	282188.5127	286680.7101	0.002561257	0.62004564	0.806329288	0.04321465	0
2018	2020	2020	2019	2020	10778	Chad	68552.3691	59569.94541	68552.3691	68552.3691	66082.93187	0.001547956	0.317731886	0.433111178	0.07822239	0
2018	2020	2020	2019	2020	53206	Sudan	139042.4911	135974.0981	139042.4911	139042.4911	137446.359	0.008524688	0.501496608	0.579991479	0.017798162	0
2018	2020	2020	2019	2020	19320	Ethiopia	142491.5245	135183.5537	142491.5245	142491.5245	139086.1799	0.002073611	0.199680403	0.2407753	0.037973364	0.011332171
2018	2020	2020	2019	2020	17445	Eritrea	34845.42664	34008.02777	34845.42664	34845.42664	35011.21136	0.001427257	0.259387267	0.300183558	0.000389665	0.070480712
2018	2020	2020	2019	2020	40227	Senegal	157397.9521	131797.2921	157397.9521	157397.9521	146742.902	0.003714714	0.537429734	0.724330512	0.008676476	0
2018	2020	2020	2019	2020	30008	Mali	475870.6738	448768.7175	475870.6738	475870.6738	462826.0811	0.006766267	0.772580571	0.823381077	0.146978211	0.005037171
2018	2020	2020	2019	2020	5367	Burkina Faso	521116.3283	488333.9978	521116.3283	521116.3283	504424.3119	0.003572146	0.542883366	0.664917667	0.155334671	0
2018	2020	2020	2019	2020	35318	Niger	589377.767	539893.6792	589377.767	589377.767	564235.0159	0.007288491	0.74621133	0.829668126	0.136112215	0
2018	2020	2020	2019	2020	53199	Sudan	1116154.649	1075912.342	1116154.649	1116154.649	1095215.678	0.004174175	0.514069027	0.592478047	0.019455298	0
2018	2020	2020	2019	2020	17451	Eritrea	57513.91751	53432.0625	57513.91751	57513.91751	56082.02869	0.001450798	0.245089797	0.29976925	0.001719389	0.068739454
2018	2020	2020	2019	2020	40157	Senegal	377063.1412	356544.6085	377063.1412	377063.1412	362500.8203	0.002910124	0.545005478	0.749295421	0.014243008	0
2018	2020	2020	2019	2020	40152	Senegal	261272.0521	249094.3875	261272.0521	261272.0521	253269.3461	0.002795292	0.539268571	0.764512053	0.030342778	0
2018	2020	2020	2019	2020	40228	Senegal	202629.7887	192379.4447	202629.7887	202629.7887	195644.1344	0.002836066	0.543102496	0.759773874	0.024331891	0
2018	2020	2020	2019	2020	40154	Senegal	337650.4813	312490.0632	337650.4813	337650.4813	332732.7476	0.003355639	0.539658073	0.727485298	0.006738196	0
2018	2020	2020	2019	2020	40158	Senegal	125992.9577	115024.8059	125992.9577	125992.9577	122029.269	0.003085465	0.529254989	0.724562398	0.00952493	0
2018	2020	2020	2019	2020	40150	Senegal	102260.2478	105464.3805	102260.2478	102260.2478	99004.10084	0.003620704	0.51914285	0.710608105	0.006196124	0
2018	2020	2020	2019	2020	40220	Senegal	129826.5589	127019.3353	129826.5589	129826.5589	127478.6018	0.002320898	0.53821561	0.734590767	0.020485914	0
2018	2020	2020	2019	2020	35379	Niger	60726.3153	49105.22677	60726.3153	60726.3153	54278.69961	0.001809895	0.700667514	0.789540252	0.180347256	0
2018	2020	2020	2019	2020	53270	Sudan	214493.1164	197866.6991	214493.1164	214493.1164	206141.4338	0.00244365	0.246991119	0.367922649	0.029293143	0
2018	2020	2020	2019	2020	17441	Eritrea	67809.84186	67227.19069	67809.84186	67809.84186	68152.32354	0.001465165	0.261051154	0.308980652	0.00131543	0.071511407
2018	2020	2020	2019	2020	40156	Senegal	324445.3909	305886.7542	324445.3909	324445.3909	320333.9812	0.002978822	0.49920164	0.727338703	0.022882846	0
2018	2020	2020	2019	2020	40155	Senegal	269009.699	258720.0211	269009.699	269009.699	264739.738	0.002923811	0.498414798	0.729483233	0.020133769	0
2018	2020	2020	2019	2020	40149	Senegal	173032.8218	167561.0552	173032.8218	173032.8218	169824.0506	0.002877689	0.490876798	0.728671046	0.017665257	0
2018	2020	2020	2019	2020	40217	Senegal	142575.6504	132075.3314	142575.6504	142575.6504	130957.6416	0.002851641	0.522067185	0.705331309	0.0105868	0
2018	2020	2020	2019	2020	40174	Senegal	117569.12	109878.7961	117569.12	117569.12	115262.6545	0.002540304	0.750765977	0.881821293	0.055873371	0
2018	2020	2020	2019	2020	40207	Senegal	86967.67278	81970.09427	86967.67278	86967.67278	84961.81885	0.003217186	0.650513424	0.759877934	0.08383445	0
2018	2020	2020	2019	2020	40159	Senegal	122783.3305	117932.2091	122783.3305	122783.3305	119981.4146	0.002799998	0.464962244	0.722134113	0.013362016	0
2018	2020	2020	2019	2020	40173	Senegal	198689.9514	187453.5141	198689.9514	198689.9514	192764.7005	0.002207896	0.751228365	0.892263275	0.078000814	0.000915984
2018	2020	2020	2019	2020	40208	Senegal	97520.54012	90769.93685	97520.54012	97520.54012	93245.98029	0.002577353	0.676198617	0.746131077	0.064779492	0
2018	2020	2020	2019	2020	35365	Niger	103402.7065	95429.1275	103402.7065	103402.7065	99378.192	0.011712154	0.711788549	0.784670669	0.156669005	0
2018	2020	2020	2019	2020	19303	Ethiopia	150964.8539	144274.9075	150964.8539	150964.8539	147913.6035	0.00127382	0.148961789	0.181905311	0.033590183	0.000312831
2018	2020	2020	2019	2020	17447	Eritrea	30767.51978	30485.49033	30767.51978	30767.51978	31944.10437	0.001327562	0.248385242	0.299182296	0.003922539	0.068834941
2018	2020	2020	2019	2020	19289	Ethiopia	43312.11968	41504.45817	43312.11968	43312.11968	43068.72662	0.001851107	0.150299884	0.176870626	0.04929572	0.01099012
2018	2020	2020	2019	2020	40215	Senegal	344166.4568	316576.7994	344166.4568	344166.4568	323812.4999	0.002862469	0.529002368	0.712368467	0.024241018	0
2018	2020	2020	2019	2020	40219	Senegal	165264.797	176758.9741	165264.797	165264.797	183668.1966	0.002828344	0.531445564	0.732713579	0.019386347	0
2018	2020	2020	2019	2020	40209	Senegal	140688.8309	133925.6874	140688.8309	140688.8309	138313.4479	0.002542111	0.695935251	0.850156914	0.079802592	0
2018	2020	2020	2019	2020	29982	Mali	315990.8037	297639.8919	315990.8037	315990.8037	306714.1313	0.008218112	0.788647256	0.82245858	0.148020583	0
2018	2020	2020	2019	2020	29988	Mali	4774.851925	4519.905148	4774.851925	4774.851925	4620.600713	0.016430338	0.789374083	0.820391654	0.120321055	0
2018	2020	2020	2019	2020	35350	Niger	465077.0939	441935.7731	465077.0939	465077.0939	453473.9317	0.030018393	0.785028411	0.827135482	0.20508661	0
2018	2020	2020	2019	2020	10687	Chad	247147.1081	225294.6762	247147.1081	247147.1081	236471.0757	0.002331074	0.397293452	0.493357101	0.094207052	0
2018	2020	2020	2019	2020	53213	Sudan	185556.4971	182660.9099	185556.4971	185556.4971	184307.3667	0.00702277	0.491746162	0.580049271	0.019201988	0
2018	2020	2020	2019	2020	19278	Ethiopia	228025.8293	217041.6087	228025.8293	228025.8293	222327.5927	0.00149184	0.129113061	0.160422667	0.004417369	0.000486077
2018	2020	2020	2019	2020	40168	Senegal	70641.99158	70726.59775	70641.99158	70641.99158	68992.85296	0.003490246	0.573692869	0.768344564	0.022959824	0
2018	2020	2020	2019	2020	40172	Senegal	272143.6974	256743.1221	272143.6974	272143.6974	263484.4092	0.002136569	0.757791647	0.893386192	0.050129992	0.002396137
2018	2020	2020	2019	2020	35346	Niger	96603.18683	84051.82635	96603.18683	96603.18683	91157.8788	0.005002193	0.672589597	0.758002398	0.073884712	0
2018	2020	2020	2019	2020	53261	Sudan	111022.7828	102372.7071	111022.7828	111022.7828	106450.6475	0.00271294	0.247309602	0.360160275	0.026011904	0
2018	2020	2020	2019	2020	53275	Sudan	490632.3188	464748.6355	490632.3188	490632.3188	477928.3926	0.003493094	0.354468935	0.492378704	0.024189371	0
2018	2020	2020	2019	2020	53200	Sudan	731830.164	707342.1343	731830.164	731830.164	719550.0995	0.004493129	0.550641016	0.617109829	0.01894029	0
2018	2020	2020	2019	2020	53203	Sudan	472002.41	453486.9941	472002.41	472002.41	463478.7591	0.004207778	0.537604508	0.619956711	0.022442254	0
2018	2020	2020	2019	2020	40165	Senegal	110833.2771	106522.9978	110833.2771	110833.2771	107471.7775	0.003750247	0.560921641	0.748557392	0.020307665	0
2018	2020	2020	2019	2020	40231	Senegal	112000.4261	113681.4485	112000.4261	112000.4261	111367.9295	0.002823003	0.605537825	0.785088842	0.02908814	0
2018	2020	2020	2019	2020	35364	Niger	458502.1654	424054.3157	458502.1654	458502.1654	440696.5602	0.008990673	0.757997073	0.834200583	0.170729661	0
2018	2020	2020	2019	2020	30014	Mali	324529.9966	304666.3038	324529.9966	324529.9966	314096.1358	0.019574902	0.808516126	0.818156609	0.08936996	0.001360927
2018	2020	2020	2019	2020	35311	Niger	688870.2809	645051.6633	688870.2809	688870.2809	663229.5756	0.00479964	0.797655229	0.839739388	0.128234429	0
2018	2020	2020	2019	2020	35388	Niger	469423.6298	423532.1217	469423.6298	469423.6298	440887.5792	0.009550374	0.797770634	0.840991935	0.086477638	0
2018	2020	2020	2019	2020	10691	Chad	34759.93016	34400.41466	34759.93016	34759.93016	34461.23432	0.002404505	0.35629785	0.417463951	0.089796048	0
2018	2020	2020	2019	2020	19307	Ethiopia	137650.7136	131484.4724	137650.7136	137650.7136	134570.6947	0.001426129	0.155008049	0.185833419	0.012251193	0.000452142
2018	2020	2020	2019	2020	19292	Ethiopia	116112.5092	110810.5867	116112.5092	116112.5092	112465.4444	0.001587463	0.114239916	0.14652584	0.005781475	0.00221759
2018	2020	2020	2019	2020	40175	Senegal	154054.7282	145003.5492	154054.7282	154054.7282	148479.0733	0.002105961	0.708135565	0.86005618	0.043842322	0
2018	2020	2020	2019	2020	30018	Mali	866912.5306	802319.1404	866912.5306	866912.5306	833834.6069	0.021808539	0.791316878	0.815680173	0.093514819	0
2018	2020	2020	2019	2020	18512	Ethiopia	76625.59023	73393.29161	76625.59023	76625.59023	75147.51475	0.003420408	0.169924361	0.208254215	0.055945242	0.003957253
2018	2020	2020	2019	2020	30006	Mali	314783.7907	286713.7807	314783.7907	314783.7907	300091.454	0.011272331	0.817420463	0.82075424	0.086689055	0.680062618
2018	2020	2020	2019	2020	5368	Burkina Faso	389111.8823	367605.3975	389111.8823	389111.8823	378389.6895	0.002386952	0.506036147	0.658249143	0.223942726	0
2018	2020	2020	2019	2020	35312	Niger	671377.3227	626598.6595	671377.3227	671377.3227	649805.789	0.004580606	0.808525493	0.847880948	0.109945957	0
2018	2020	2020	2019	2020	35344	Niger	184249.5046	164128.1862	184249.5046	184249.5046	172908.9675	0.002395726	0.70840882	0.792698337	0.085925867	0
2018	2020	2020	2019	2020	53357	Sudan	372580.2741	355829.0681	372580.2741	372580.2741	364394.7796	0.004680285	0.437994635	0.544277085	0.021666903	0
2018	2020	2020	2019	2020	19297	Ethiopia	140558.9076	134399.7734	140558.9076	140558.9076	137556.8017	0.003254253	0.220144815	0.262963886	0.038522933	0.005122875
2018	2020	2020	2019	2020	19318	Ethiopia	11663.41425	11711.36149	11663.41425	11663.41425	11863.38722	0.002480383	0.191719259	0.233391271	0.008717084	0
2018	2020	2020	2019	2020	40213	Senegal	90369.72395	83673.92594	90369.72395	90369.72395	89735.06318	0.003360936	0.522787105	0.698162622	0.031533535	0
2018	2020	2020	2019	2020	40212	Senegal	294797.2139	280150.6151	294797.2139	294797.2139	288436.4045	0.005090998	0.606485229	0.763239388	0.073681734	4.83E-05
2018	2020	2020	2019	2020	29986	Mali	471226.8704	438793.3136	471226.8704	471226.8704	454734.313	0.011880709	0.798460751	0.830617159	0.161230922	0
2018	2020	2020	2019	2020	30000	Mali	298886.7701	286191.0834	298886.7701	298886.7701	292393.498	0.012460304	0.764197523	0.793273608	0.104700592	0
2018	2020	2020	2019	2020	10729	Chad	78243.15429	72820.43656	78243.15429	78243.15429	70997.70503	0.002110404	0.345791883	0.488642159	0.082890667	0
2018	2020	2020	2019	2020	19313	Ethiopia	181096.3745	172586.8164	181096.3745	181096.3745	176807.2235	0.001479388	0.09558668	0.126757006	0.008584294	0
2018	2020	2020	2019	2020	40176	Senegal	297357.5585	286903.6736	297357.5585	297357.5585	289502.7307	0.00210308	0.685757972	0.838573789	0.038300151	0
2018	2020	2020	2019	2020	30040	Mali	86566.01798	81216.18263	86566.01798	86566.01798	83937.13373	0.008513292	0.799278048	0.826940576	0.130235983	0
2018	2020	2020	2019	2020	35321	Niger	806673.5457	730513.027	806673.5457	806673.5457	765513.4615	0.008892532	0.764624237	0.82768252	0.149885786	0
2018	2020	2020	2019	2020	53263	Sudan	249704.8969	229656.6411	249704.8969	249704.8969	239574.5662	0.0033174	0.342369835	0.44317112	0.03718713	0
2018	2020	2020	2019	2020	53207	Sudan	191664.7477	187714.6034	191664.7477	191664.7477	189750.5666	0.007153338	0.54024451	0.611183713	0.016494101	0
2018	2020	2020	2019	2020	19306	Ethiopia	162449.1136	154839.5128	162449.1136	162449.1136	158898.2233	0.001347079	0.146354785	0.174458974	0.019479235	0
2018	2020	2020	2019	2020	19321	Ethiopia	135848.4814	129445.0105	135848.4814	135848.4814	132748.0143	0.001525722	0.136813747	0.164608166	0.006782991	0
2018	2020	2020	2019	2020	19290	Ethiopia	158467.4291	150766.729	158467.4291	158467.4291	154448.462	0.001943665	0.10527521	0.135081468	0.003574383	0
2018	2020	2020	2019	2020	18507	Ethiopia	70004.89388	64531.56938	70004.89388	70004.89388	67535.24548	0.003613108	0.17756687	0.219661028	0.041841764	0.000120795
2018	2020	2020	2019	2020	40164	Senegal	111475.085	97033.51468	111475.085	111475.085	109137.2225	0.003917176	0.553473187	0.722183853	0.019824994	0
2018	2020	2020	2019	2020	29994	Mali	244214.8713	231226.945	244214.8713	244214.8713	237632.4988	0.01439852	0.744925821	0.786709847	0.112130249	0
2018	2020	2020	2019	2020	5362	Burkina Faso	210281.477	199461.4452	210281.477	210281.477	204792.7273	0.003079314	0.616533045	0.693971313	0.105889115	0
2018	2020	2020	2019	2020	35345	Niger	130776.294	122960.3783	130776.294	130776.294	126690.0589	0.002827415	0.757169273	0.817184054	0.077361091	0
2018	2020	2020	2019	2020	10764	Chad	43515.16034	39729.20643	43515.16034	43515.16034	41742.36004	0.002174714	0.377665906	0.468221599	0.107429891	0
2018	2020	2020	2019	2020	53342	Sudan	48403.07787	48297.41262	48403.07787	48403.07787	46479.54217	0.004346855	0.32730321	0.424463695	0.03557641	0
2018	2020	2020	2019	2020	19316	Ethiopia	11303.70279	10686.63076	11303.70279	11303.70279	10957.38644	0.00365434	0.233660758	0.291218279	0.006524589	0.001354602
2018	2020	2020	2019	2020	19291	Ethiopia	181755.4889	173254.2889	181755.4889	181755.4889	177249.4203	0.001556917	0.128450187	0.159340694	0.004204705	0
2018	2020	2020	2019	2020	19279	Ethiopia	39010.16417	37683.09772	39010.16417	39010.16417	38837.74902	0.001984485	0.104083563	0.137829722	0.006366073	0
2018	2020	2020	2019	2020	40171	Senegal	96130.99164	91330.00829	96130.99164	96130.99164	93690.77105	0.002033338	0.772370326	0.90199425	0.049088205	0
2018	2020	2020	2019	2020	35363	Niger	264312.8797	248228.7326	264312.8797	264312.8797	258746.7916	0.009672369	0.766564139	0.838470667	0.16655694	0
2018	2020	2020	2019	2020	35389	Niger	287117.137	265214.3281	287117.137	287117.137	277505.8943	0.006185494	0.806849953	0.85479812	0.104321664	0
2018	2020	2020	2019	2020	19319	Ethiopia	156335.0402	148108.6236	156335.0402	156335.0402	151200.7638	0.001175631	0.150928188	0.182337604	0.013153482	0
2018	2020	2020	2019	2020	19304	Ethiopia	140026.1997	132769.0273	140026.1997	140026.1997	135782.4774	0.001552401	0.137344227	0.165241813	0.004507742	0
2018	2020	2020	2019	2020	35380	Niger	319693.548	296014.1233	319693.548	319693.548	307103.4689	0.003048156	0.705590291	0.812884728	0.178147581	0
2018	2020	2020	2019	2020	19281	Ethiopia	180925.2931	172656.8186	180925.2931	180925.2931	177067.6995	0.001436201	0.172431325	0.208755506	0.055518638	0
2018	2020	2020	2019	2020	18500	Ethiopia	113849.7948	109468.1058	113849.7948	113849.7948	112457.0357	0.004675443	0.204750136	0.26202188	0.050029517	0.000219466
2018	2020	2020	2019	2020	40206	Senegal	55151.6743	52198.48987	55151.6743	55151.6743	53565.7591	0.004812795	0.622277091	0.712670687	0.079901871	0
2018	2020	2020	2019	2020	30005	Mali	357497.3419	337944.5646	357497.3419	357497.3419	347573.6911	0.008461895	0.776298727	0.818565844	0.171159134	0.003382852
2018	2020	2020	2019	2020	10692	Chad	126067.4652	120256.1703	126067.4652	126067.4652	127793.4273	0.002272085	0.460043168	0.495694019	0.112152638	0
2018	2020	2020	2019	2020	53260	Sudan	616850.9447	576705.1534	616850.9447	616850.9447	603076.7747	0.002797309	0.340744258	0.486751435	0.028021759	0
2018	2020	2020	2019	2020	19277	Ethiopia	18501.03647	17567.45723	18501.03647	18501.03647	18210.94258	0.001524822	0.133145053	0.166632524	0.004150514	0
2018	2020	2020	2019	2020	19326	Ethiopia	201121.5496	191367.5932	201121.5496	201121.5496	196594.7803	0.001455983	0.136675096	0.167440847	0.009888686	0
2018	2020	2020	2019	2020	19295	Ethiopia	162321.9429	154439.0951	162321.9429	162321.9429	158300.8159	0.001405264	0.116513251	0.151803746	0.007577365	0
2018	2020	2020	2019	2020	40169	Senegal	123106.5486	122898.0274	123106.5486	123106.5486	125644.5321	0.002500104	0.664035044	0.824279595	0.031332861	0
2018	2020	2020	2019	2020	40177	Senegal	269646.6825	250032.1199	269646.6825	269646.6825	262691.3867	0.002010083	0.741297847	0.882881267	0.041234733	0
2018	2020	2020	2019	2020	53006	Burkina Faso	164207.2632	155554.4621	164207.2632	164207.2632	159548.2585	0.002873601	0.637104265	0.698194511	0.09540361	0
2018	2020	2020	2019	2020	10728	Chad	476365.3809	434099.3265	476365.3809	476365.3809	459061.9897	0.003046724	0.353540978	0.491041911	0.08911581	0
2018	2020	2020	2019	2020	10730	Chad	441429.1377	404070.5898	441429.1377	441429.1377	421469.4698	0.002775363	0.326518328	0.449260155	0.099440694	0
2018	2020	2020	2019	2020	19283	Ethiopia	24684.31228	23604.19492	24684.31228	24684.31228	24357.46672	0.001424636	0.139943087	0.168374724	0.004318529	0
2018	2020	2020	2019	2020	18523	Ethiopia	46411.87189	45841.43438	46411.87189	46411.87189	46225.45063	0.002929234	0.173027658	0.204615007	0.049459158	0
2018	2020	2020	2019	2020	17455	Eritrea	14733.5528	14045.24638	14733.5528	14733.5528	14423.10388	0.004720921	0.259672069	0.328841867	0.001923236	0.090429278
2018	2020	2020	2019	2020	35362	Niger	436332.9537	402076.6866	436332.9537	436332.9537	416879.7731	0.011592132	0.760962608	0.829205596	0.178241102	0
2018	2020	2020	2019	2020	10663	Chad	207233.2461	193803.9786	207233.2461	207233.2461	200415.5248	0.002565799	0.360737011	0.492319292	0.083380648	0
2018	2020	2020	2019	2020	53356	Sudan	213623.6374	202297.1449	213623.6374	213623.6374	207742.8473	0.004306342	0.372162277	0.506004418	0.047803227	0
2018	2020	2020	2019	2020	53279	Sudan	887278.4291	840477.469	887278.4291	887278.4291	863388.4336	0.00531212	0.394308982	0.537652577	0.031584618	0
2018	2020	2020	2019	2020	53305	Sudan	277816.8607	266104.9256	277816.8607	277816.8607	270446.0552	0.005054937	0.524613327	0.598450371	0.017449502	0
2018	2020	2020	2019	2020	53210	Sudan	234643.4118	228225.5483	234643.4118	234643.4118	230918.9787	0.006072018	0.479410356	0.577919852	0.018262602	0
2018	2020	2020	2019	2020	19325	Ethiopia	188917.8155	179971.8307	188917.8155	188917.8155	184172.3231	0.002220545	0.17786491	0.211155625	0.071415316	0
2018	2020	2020	2019	2020	19317	Ethiopia	18991.80065	18080.58972	18991.80065	18991.80065	18757.99336	0.001027955	0.154618761	0.187586918	0.003687935	0
2018	2020	2020	2019	2020	19282	Ethiopia	156886.7169	148859.2482	156886.7169	156886.7169	152678.0421	0.001527993	0.102175651	0.133401405	0.023706112	0
2018	2020	2020	2019	2020	40166	Senegal	41223.65441	31312.85169	41223.65441	41223.65441	35297.19008	0.003746378	0.615445191	0.736251099	0.01647415	0
2018	2020	2020	2019	2020	53307	Sudan	355693.6532	342779.9113	355693.6532	355693.6532	349997.813	0.004873468	0.506656659	0.590930011	0.023493729	0
2018	2020	2020	2019	2020	19308	Ethiopia	143976.6162	136953.2711	143976.6162	143976.6162	140388.3144	0.001466483	0.142955761	0.171902228	0.045217088	0
2018	2020	2020	2019	2020	53345	Sudan	80178.43467	80191.35139	80178.43467	80178.43467	80052.25121	0.0049953	0.344172373	0.462451561	0.043606274	0
2018	2020	2020	2019	2020	53274	Sudan	153379.1265	141446.2912	153379.1265	153379.1265	147361.8813	0.003300566	0.319561269	0.450403246	0.039940969	0
2018	2020	2020	2019	2020	53351	Sudan	354141.3704	335533.4788	354141.3704	354141.3704	344852.842	0.004427867	0.379263842	0.507588377	0.05718185	0
2018	2020	2020	2019	2020	53214	Sudan	118725.4366	116894.8978	118725.4366	118725.4366	118330.2598	0.006385819	0.506331776	0.589780599	0.020987412	0
2018	2020	2020	2019	2020	53208	Sudan	92692.16641	90534.35095	92692.16641	92692.16641	91576.50945	0.007421817	0.48935508	0.544527697	0.026558948	0
2018	2020	2020	2019	2020	53002	Burkina Faso	254683.3796	240803.1666	254683.3796	254683.3796	247681.2957	0.002874688	0.553228147	0.67796548	0.196114165	0
2018	2020	2020	2019	2020	35387	Niger	670905.2178	609338.229	670905.2178	670905.2178	651464.6072	0.007498434	0.812512879	0.855344314	0.084649997	0
2018	2020	2020	2019	2020	53266	Sudan	674473.5389	623064.3682	674473.5389	674473.5389	649147.3205	0.002835965	0.34483727	0.448052591	0.037840766	0
2018	2020	2020	2019	2020	19299	Ethiopia	174318.2261	165931.1363	174318.2261	174318.2261	169672.7557	0.001255352	0.116081674	0.154540213	0.004967556	0
2018	2020	2020	2019	2020	30019	Mali	304714.3558	289101.6954	304714.3558	304714.3558	296990.4811	0.009365072	0.810709839	0.813778165	0.167985684	0.008257154
2018	2020	2020	2019	2020	5333	Burkina Faso	226683.0978	212991.1557	226683.0978	226683.0978	219820.2051	0.004315271	0.553154126	0.670735614	0.198468735	0
2018	2020	2020	2019	2020	35305	Niger	206123.2131	196239.0306	206123.2131	206123.2131	201091.2984	0.029501298	0.799691393	0.843407133	0.267146043	0
2018	2020	2020	2019	2020	10661	Chad	54726.92179	52233.3233	54726.92179	54726.92179	53109.57603	0.002030287	0.379590212	0.4912682	0.108616841	0
2018	2020	2020	2019	2020	40178	Senegal	423036.3034	399622.5269	423036.3034	423036.3034	411283.2319	0.00192177	0.783599596	0.922978628	0.035676661	0.000243434
2018	2020	2020	2019	2020	5336	Burkina Faso	397338.3746	376662.8527	397338.3746	397338.3746	386787.237	0.003137405	0.570740704	0.671924195	0.169696227	0
2018	2020	2020	2019	2020	35326	Niger	805758.6835	741372.6657	805758.6835	805758.6835	776777.1235	0.013278981	0.794929637	0.845834434	0.207446565	0
2018	2020	2020	2019	2020	35373	Niger	112071.8852	108040.4508	112071.8852	112071.8852	110712.483	0.021110926	0.797476942	0.853062799	0.232687708	0
2018	2020	2020	2019	2020	37044	Nigeria	370865.9097	349714.4837	370865.9097	370865.9097	359900.2373	0.007605765	0.437194606	0.52695434	0.191348487	0
2018	2020	2020	2019	2020	37048	Nigeria	221164.068	208773.0862	221164.068	221164.068	215054.6683	0.006724905	0.450615936	0.526092688	0.16812182	0
2018	2020	2020	2019	2020	35308	Niger	825307.5128	759733.9105	825307.5128	825307.5128	790691.1621	0.007982573	0.812417764	0.846741116	0.141973005	0
2018	2020	2020	2019	2020	35336	Niger	510272.025	459468.9385	510272.025	510272.025	475555.1975	0.007670001	0.817270345	0.861319402	0.087013789	0
2018	2020	2020	2019	2020	35342	Niger	178310.7811	165302.687	178310.7811	178310.7811	170614.7596	0.005104168	0.725818789	0.779757346	0.091296921	0
2018	2020	2020	2019	2020	35343	Niger	70644.63272	63969.78973	70644.63272	70644.63272	67499.54731	0.004839589	0.682099148	0.720096931	0.095116706	0
2018	2020	2020	2019	2020	10688	Chad	154136.4106	140722.4988	154136.4106	154136.4106	147369.9371	0.003567352	0.405089164	0.495211445	0.139250648	0
2018	2020	2020	2019	2020	10761	Chad	33464.468	32397.17206	33464.468	33464.468	32998.31541	0.002264146	0.356668267	0.473616099	0.088527923	0
2018	2020	2020	2019	2020	53271	Sudan	285784.4853	263127.8161	285784.4853	285784.4853	273264.4842	0.00329694	0.368440452	0.495257987	0.039110416	0
2018	2020	2020	2019	2020	19324	Ethiopia	199149.9474	189674.7882	199149.9474	199149.9474	194149.2827	0.001823042	0.173395454	0.203714593	0.052623674	0
2018	2020	2020	2019	2020	19300	Ethiopia	191773.538	183304.3243	191773.538	191773.538	187749.783	0.001619649	0.141262956	0.171894874	0.041102495	0
2018	2020	2020	2019	2020	40170	Senegal	155361.0252	150368.9537	155361.0252	155361.0252	152010.7974	0.002085022	0.690677369	0.84643209	0.040215829	0.000113085
2018	2020	2020	2019	2020	40211	Senegal	87031.75477	79596.55338	87031.75477	87031.75477	81125.88046	0.003442812	0.662465364	0.833710086	0.07851049	0.005547582
2018	2020	2020	2019	2020	30015	Mali	124399.7199	117382.1868	124399.7199	124399.7199	120537.8717	0.031826705	0.798405275	0.823963429	0.092951692	0
2018	2020	2020	2019	2020	5370	Burkina Faso	251721.9122	235915.3427	251721.9122	251721.9122	243953.5772	0.002047461	0.528404718	0.66506541	0.20162035	0
2018	2020	2020	2019	2020	53343	Sudan	116616.9298	115926.5194	116616.9298	116616.9298	116284.6206	0.004449682	0.363474295	0.488819126	0.046055117	0
2018	2020	2020	2019	2020	53209	Sudan	216018.9762	211150.8553	216018.9762	216018.9762	213319.677	0.007639371	0.533264033	0.602147578	0.017729228	0
2018	2020	2020	2019	2020	53211	Sudan	79576.64729	77997.19868	79576.64729	79576.64729	78945.84988	0.006690904	0.516575059	0.594622862	0.016092957	0
2018	2020	2020	2019	2020	19285	Ethiopia	158598.9019	150713.0157	158598.9019	158598.9019	154371.4556	0.001545055	0.106730391	0.139684033	0.023623571	0
2018	2020	2020	2019	2020	19327	Ethiopia	14596.4512	13874.00219	14596.4512	14596.4512	14227.62984	0.000990737	0.124131111	0.164684523	0.004549311	0
2018	2020	2020	2019	2020	17454	Eritrea	42063.9593	40760.7651	42063.9593	42063.9593	42323.43273	0.005131661	0.276573709	0.345734018	0.000247148	0.094308378
2018	2020	2020	2019	2020	5360	Burkina Faso	352221.111	335933.3194	352221.111	352221.111	343847.1486	0.003257474	0.657065843	0.712354411	0.112672452	0
2018	2020	2020	2019	2020	37046	Nigeria	149614.1058	141521.1376	149614.1058	149614.1058	145978.702	0.02939427	0.453257585	0.496293022	0.255961715	0
2018	2020	2020	2019	2020	37059	Nigeria	193903.2994	181647.8718	193903.2994	193903.2994	187783.4333	0.021614797	0.415278176	0.496588179	0.247442603	0
2018	2020	2020	2019	2020	35354	Niger	280326.2002	257890.1509	280326.2002	280326.2002	267083.0427	0.005870078	0.806619722	0.83439011	0.128290724	0
2018	2020	2020	2019	2020	10695	Chad	106873.7744	104894.3666	106873.7744	106873.7744	105851.4735	0.00264708	0.433430207	0.515233364	0.128921337	0
2018	2020	2020	2019	2020	10670	Chad	171123.6756	153864.3879	171123.6756	171123.6756	162107.7886	0.002705388	0.397665717	0.500998966	0.12489784	0
2018	2020	2020	2019	2020	53339	Sudan	240124.1654	240982.014	240124.1654	240124.1654	241043.5116	0.005335768	0.371896828	0.502492927	0.051484288	0
2018	2020	2020	2019	2020	53272	Sudan	93708.2689	83446.85413	93708.2689	93708.2689	82977.79713	0.003091854	0.363311366	0.471534499	0.024986239	0
2018	2020	2020	2019	2020	53204	Sudan	180844.5984	177887.3052	180844.5984	180844.5984	179459.2805	0.007779392	0.501965447	0.562816906	0.026255791	0
2018	2020	2020	2019	2020	18644	Ethiopia	26213.41668	25238.5662	26213.41668	26213.41668	25695.28203	0.003836043	0.21620156	0.241116256	0.023878546	0
2018	2020	2020	2019	2020	19323	Ethiopia	145547.8751	138748.8667	145547.8751	145547.8751	142113.9254	0.002390347	0.165491651	0.196984833	0.072035681	0
2018	2020	2020	2019	2020	30001	Mali	305661.352	288245.8518	305661.352	305661.352	297182.5612	0.012591568	0.742927132	0.796099368	0.077011594	0
2018	2020	2020	2019	2020	5317	Burkina Faso	277950.3068	268722.8901	277950.3068	277950.3068	273303.2666	0.003292169	0.667030533	0.698153071	0.186927156	0
2018	2020	2020	2019	2020	36478	Nigeria	119482.7404	110312.2255	119482.7404	119482.7404	114036.9209	0.008841573	0.405008227	0.439607742	0.09709031	0
2018	2020	2020	2019	2020	10693	Chad	147524.5704	136017.7753	147524.5704	147524.5704	143950.817	0.002141747	0.476900036	0.526453267	0.121779383	0
2018	2020	2020	2019	2020	53267	Sudan	118977.9137	109591.7711	118977.9137	118977.9137	114101.8709	0.00334276	0.341184473	0.444470056	0.039615134	0
2018	2020	2020	2019	2020	53346	Sudan	245709.2565	232614.0196	245709.2565	245709.2565	238555.2167	0.003980113	0.388150529	0.527082779	0.055045128	0
2018	2020	2020	2019	2020	53362	Sudan	290839.3368	276677.3177	290839.3368	290839.3368	284570.3366	0.005607249	0.500492655	0.592442745	0.02637248	0
2018	2020	2020	2019	2020	29985	Mali	283663.1655	263201.0666	283663.1655	283663.1655	273554.0025	0.01696037	0.754799414	0.80710662	0.207288091	0
2018	2020	2020	2019	2020	37053	Nigeria	330358.9307	314742.0465	330358.9307	330358.9307	325580.2641	0.008501517	0.500623679	0.54514324	0.161090816	0
2018	2020	2020	2019	2020	35333	Niger	558936.9149	510541.0227	558936.9149	558936.9149	534092.107	0.004592844	0.801734396	0.849925255	0.089452654	0
2018	2020	2020	2019	2020	10694	Chad	7558.083479	7459.340972	7558.083479	7558.083479	7644.607531	0.002946791	0.530936337	0.5081866	0.136521182	0
2018	2020	2020	2019	2020	53361	Sudan	543130.6756	518725.0399	543130.6756	543130.6756	530099.1936	0.00542536	0.460824749	0.574870032	0.029273012	0
2018	2020	2020	2019	2020	19275	Ethiopia	14386.13603	13324.32997	14386.13603	14386.13603	13438.6945	0.001814952	0.133708537	0.165272992	0.013157922	0
2018	2020	2020	2019	2020	30017	Mali	454176.4187	428871.2069	454176.4187	454176.4187	441656.3981	0.010022647	0.820834707	0.824497576	0.156095509	0.002494862
2018	2020	2020	2019	2020	35358	Niger	214882.5816	202021.0904	214882.5816	214882.5816	206891.6535	0.020222297	0.79978135	0.856256452	0.181991311	0
2018	2020	2020	2019	2020	35359	Niger	253447.3969	236440.3423	253447.3969	253447.3969	236853.8022	0.021584332	0.807831145	0.863195769	0.173533521	0
2018	2020	2020	2019	2020	35348	Niger	322777.1469	308324.4993	322777.1469	322777.1469	317762.9438	0.012085631	0.800433713	0.843734137	0.313220921	0
2018	2020	2020	2019	2020	10660	Chad	60476.53597	54797.06617	60476.53597	60476.53597	57714.92326	0.00277779	0.374690487	0.463441644	0.116782739	0
2018	2020	2020	2019	2020	53363	Sudan	190123.9805	181829.3915	190123.9805	190123.9805	186202.8083	0.005642538	0.417596648	0.548309558	0.046297584	0
2018	2020	2020	2019	2020	53303	Sudan	249683.3141	240549.2141	249683.3141	249683.3141	244763.8438	0.007614236	0.510157836	0.567335729	0.022601021	6.70E-05
2018	2020	2020	2019	2020	18533	Ethiopia	144313.477	138854.2853	144313.477	144313.477	141581.5635	0.002459795	0.133476916	0.161669583	0.045762454	0
2018	2020	2020	2019	2020	19288	Ethiopia	318975.7937	303171.5639	318975.7937	318975.7937	310811.2471	0.001382906	0.113996477	0.154332375	0.003843224	0
2018	2020	2020	2019	2020	18497	Ethiopia	58786.70637	56830.68984	58786.70637	58786.70637	57626.73031	0.002135441	0.17273792	0.207385579	0.026278488	0
2018	2020	2020	2019	2020	40182	Senegal	200909.8672	188515.1099	200909.8672	200909.8672	192916.7196	0.001662841	0.695507235	0.873932906	0.061644329	0.006706132
2018	2020	2020	2019	2020	35377	Niger	263736.5156	242384.512	263736.5156	263736.5156	253794.1691	0.013692538	0.731212798	0.812397375	0.192061105	0
2018	2020	2020	2019	2020	37047	Nigeria	346444.1511	326381.5973	346444.1511	346444.1511	336790.6178	0.009834545	0.447830948	0.528976503	0.208482649	0
2018	2020	2020	2019	2020	37045	Nigeria	281810.077	265308.1532	281810.077	281810.077	273006.9091	0.007208773	0.468324293	0.531142566	0.180606301	0
2018	2020	2020	2019	2020	35385	Niger	1047449.553	940458.4237	1047449.553	1047449.553	993172.9268	0.007219496	0.818294873	0.848714165	0.080677357	0
2018	2020	2020	2019	2020	35386	Niger	399365.703	355007.0739	399365.703	399365.703	380092.1253	0.008054596	0.853915089	0.857074423	0.089849509	0
2018	2020	2020	2019	2020	53277	Sudan	743724.6199	704952.1876	743724.6199	743724.6199	724125.5219	0.003713257	0.398252942	0.554128275	0.02927244	0
2018	2020	2020	2019	2020	18670	Ethiopia	91639.12563	87726.17202	91639.12563	91639.12563	89600.62867	0.002886254	0.16063891	0.191426993	0.08651814	0
2018	2020	2020	2019	2020	18671	Ethiopia	85351.13111	81804.35472	85351.13111	85351.13111	83667.68213	0.001867076	0.109141395	0.127052169	0.055837009	0
2018	2020	2020	2019	2020	19322	Ethiopia	129445.9453	123337.4876	129445.9453	129445.9453	126617.7487	0.00183133	0.161129759	0.194378186	0.031194681	0
2018	2020	2020	2019	2020	18517	Ethiopia	61665.07426	58151.35176	61665.07426	61665.07426	59557.22027	0.002890714	0.154023508	0.187016323	0.03665434	0
2018	2020	2020	2019	2020	40184	Senegal	340524.0514	320652.559	340524.0514	340524.0514	329416.8435	0.005178328	0.519765891	0.742650495	0.072318272	0.002171068
2018	2020	2020	2019	2020	5361	Burkina Faso	217588.237	208666.616	217588.237	217588.237	213149.7967	0.003262499	0.59940674	0.689478283	0.155911823	0
2018	2020	2020	2019	2020	5350	Burkina Faso	196268.4836	186131.1855	196268.4836	196268.4836	191047.0549	0.002470349	0.555320665	0.679554842	0.164749091	0
2018	2020	2020	2019	2020	35302	Niger	632740.8007	594099.8455	632740.8007	632740.8007	610216.6207	0.034890136	0.827229781	0.851446104	0.359462284	0
2018	2020	2020	2019	2020	35309	Niger	606676.9325	564940.9151	606676.9325	606676.9325	589193.7515	0.007491719	0.823601806	0.839488168	0.132992645	0
2018	2020	2020	2019	2020	35355	Niger	283290.0569	266233.3716	283290.0569	283290.0569	275644.2786	0.005027683	0.817429336	0.840898576	0.111096606	0
2018	2020	2020	2019	2020	10662	Chad	63725.7439	58516.31295	63725.7439	63725.7439	60679.99043	0.002646718	0.38686498	0.515175205	0.087900584	0
2018	2020	2020	2019	2020	53230	Sudan	134241.2044	133290.4369	134241.2044	134241.2044	134181.9638	0.003833214	0.371342427	0.48559297	0.039869877	0
2018	2020	2020	2019	2020	19284	Ethiopia	10688.74546	10102.6281	10688.74546	10688.74546	10424.94049	0.001471869	0.137316946	0.179497415	0.004509462	0
2018	2020	2020	2019	2020	19315	Ethiopia	30669.4804	29188.5255	30669.4804	30669.4804	29999.37903	0.001413078	0.13063726	0.172031405	0.004338502	0
2018	2020	2020	2019	2020	29999	Mali	2083636.1	1806856.459	2083636.1	2083636.1	1934223.823	0.011057306	0.786728732	0.832282857	0.067349075	0
2018	2020	2020	2019	2020	5314	Burkina Faso	360366.6289	346569.5815	360366.6289	360366.6289	353304.5854	0.003235732	0.667208691	0.694118822	0.193049555	6.81E-07
2018	2020	2020	2019	2020	35361	Niger	216568.675	207744.2507	216568.675	216568.675	215324.1436	0.016536416	0.802779025	0.852816181	0.167655439	0
2018	2020	2020	2019	2020	35360	Niger	417635.1016	398861.2834	417635.1016	417635.1016	407136.24	0.022619823	0.813815211	0.862484169	0.168140716	0
2018	2020	2020	2019	2020	35310	Niger	272196.8632	244361.7027	272196.8632	272196.8632	255367.471	0.006620672	0.846846737	0.862741471	0.106232555	0
2018	2020	2020	2019	2020	10664	Chad	158959.4607	148783.4966	158959.4607	158959.4607	153960.859	0.003672253	0.412615197	0.485790859	0.101197075	0
2018	2020	2020	2019	2020	53304	Sudan	254468.0014	245236.4849	254468.0014	254468.0014	250222.4689	0.006960006	0.529721942	0.60101613	0.017266363	0
2018	2020	2020	2019	2020	19314	Ethiopia	174480.4299	166016.0922	174480.4299	174480.4299	169852.1873	0.001439238	0.128354801	0.163468109	0.021042346	0
2018	2020	2020	2019	2020	19276	Ethiopia	5722.253979	5349.416727	5722.253979	5722.253979	5554.14449	0.001248879	0.118750944	0.162522404	0.016531632	0
2018	2020	2020	2019	2020	19294	Ethiopia	9072.407822	8540.861105	9072.407822	9072.407822	8771.208595	0.001298716	0.130578752	0.173942832	0.002621861	0
2018	2020	2020	2019	2020	19293	Ethiopia	44057.1056	42676.53813	44057.1056	44057.1056	43439.84582	0.001326513	0.118151506	0.161691594	0.039326251	0
2018	2020	2020	2019	2020	19298	Ethiopia	10327.15984	9965.061822	10327.15984	10327.15984	10178.48841	0.001371498	0.123533535	0.166774998	0.032308035	0
2018	2020	2020	2019	2020	18508	Ethiopia	23611.48831	22676.72683	23611.48831	23611.48831	23512.31861	0.005157352	0.152404797	0.19125796	0.012531284	0.000658238
2018	2020	2020	2019	2020	35315	Niger	43756.78097	38288.63713	43756.78097	43756.78097	40748.85005	0.012987715	0.789633639	0.846773514	0.188453773	0
2018	2020	2020	2019	2020	35351	Niger	313108.2921	298957.0354	313108.2921	313108.2921	304880.5351	0.029873977	0.82284505	0.83775054	0.298278772	0
2018	2020	2020	2019	2020	53259	Sudan	105585.8239	93208.38356	105585.8239	105585.8239	98232.18225	0.003011691	0.369010475	0.492052474	0.033454483	0
2018	2020	2020	2019	2020	18571	Ethiopia	173241.1994	165252.8909	173241.1994	173241.1994	168417.9413	0.001699224	0.088054269	0.117619586	0.028384473	0
2018	2020	2020	2019	2020	19302	Ethiopia	27259.77274	25800.74049	27259.77274	27259.77274	26583.1949	0.001545849	0.112570812	0.153541928	0.00310797	0
2018	2020	2020	2019	2020	40180	Senegal	64478.06811	60671.42651	64478.06811	64478.06811	62073.64086	0.007831002	0.653726705	0.728354639	0.045655389	0
2018	2020	2020	2019	2020	5359	Burkina Faso	238238.1855	226023.1648	238238.1855	238238.1855	232003.6917	0.003252934	0.646449906	0.705148892	0.168260446	0
2018	2020	2020	2019	2020	5335	Burkina Faso	417627.839	396134.274	417627.839	417627.839	406650.5623	0.003125151	0.566165106	0.689389032	0.19390239	0
2018	2020	2020	2019	2020	10749	Chad	13405.04621	11554.95068	13405.04621	13405.04621	11609.78068	0.001860517	0.538857158	0.527155182	0.164045848	0
2018	2020	2020	2019	2020	53226	Sudan	11484.87161	11081.25375	11484.87161	11484.87161	11195.91576	0.003245732	0.294992918	0.366438372	0.032798917	0
2018	2020	2020	2019	2020	18555	Ethiopia	101585.4552	97876.16683	101585.4552	101585.4552	99698.57237	0.001736609	0.060518581	0.071437629	0.055509386	0
2018	2020	2020	2019	2020	19296	Ethiopia	208870.5064	199102.083	208870.5064	208870.5064	203890.087	0.001396644	0.110158255	0.142409106	0.007906985	0
2018	2020	2020	2019	2020	40202	Senegal	197961.2792	185633.9629	197961.2792	197961.2792	191599.8242	0.000718547	0.656946956	0.890903415	0.033300076	0.004327496
2018	2020	2020	2019	2020	30012	Mali	285603.1056	271710.0906	285603.1056	285603.1056	278288.0243	0.016772069	0.76736862	0.798315774	0.097577011	0
2018	2020	2020	2019	2020	37062	Nigeria	239025.0088	225659.2482	239025.0088	239025.0088	230489.4701	0.018106931	0.461456433	0.531970329	0.192516317	0
2018	2020	2020	2019	2020	37049	Nigeria	229946.8799	216854.5684	229946.8799	229946.8799	223345.701	0.025484736	0.515367813	0.548617315	0.172944962	0
2018	2020	2020	2019	2020	37096	Nigeria	170637.1194	159649.0216	170637.1194	170637.1194	165119.8221	0.0046985	0.478316863	0.506319629	0.086325681	0
2018	2020	2020	2019	2020	36500	Nigeria	181792.8575	171076.5176	181792.8575	181792.8575	176369.3695	0.009393283	0.403379941	0.453649903	0.100860462	0
2018	2020	2020	2019	2020	10686	Chad	230621.9973	217446.7568	230621.9973	230621.9973	224181.2842	0.002544435	0.440936244	0.504275428	0.170908695	0
2018	2020	2020	2019	2020	53225	Sudan	22998.4687	22237.92898	22998.4687	22998.4687	22008.88105	0.003565585	0.327527957	0.426154383	0.042041191	0
2018	2020	2020	2019	2020	53306	Sudan	193932.3808	187158.3266	193932.3808	193932.3808	189924.2052	0.005560747	0.527053798	0.604743486	0.018349715	0
2018	2020	2020	2019	2020	5346	Burkina Faso	413676.6045	389914.6277	413676.6045	413676.6045	401814.2157	0.003461657	0.56957029	0.686351246	0.159619268	0
2018	2020	2020	2019	2020	37051	Nigeria	254070.4631	238686.1517	254070.4631	254070.4631	246143.8029	0.024211242	0.45820755	0.530319667	0.212805625	0
2018	2020	2020	2019	2020	36767	Nigeria	276614.9449	260053.2574	276614.9449	276614.9449	268941.4234	0.009540157	0.499483726	0.500248056	0.103067648	0
2018	2020	2020	2019	2020	37095	Nigeria	205354.8985	191839.0188	205354.8985	205354.8985	198869.1758	0.002478192	0.392626252	0.466746541	0.097370594	0
2018	2020	2020	2019	2020	53302	Sudan	93815.71567	90296.62757	93815.71567	93815.71567	91945.70283	0.007313856	0.495362038	0.579017731	0.028184333	0.000145486
2018	2020	2020	2019	2020	18641	Ethiopia	150237.4837	143112.481	150237.4837	150237.4837	146457.1943	0.002520375	0.227232899	0.258343511	0.04221403	0
2018	2020	2020	2019	2020	18615	Ethiopia	182480.4317	175355.3808	182480.4317	182480.4317	177859.4403	0.001742812	0.065459567	0.086249534	0.012379593	0
2018	2020	2020	2019	2020	35376	Niger	232196.6419	217098.8429	232196.6419	232196.6419	226211.9332	0.015907845	0.780327268	0.819854196	0.276924801	0
2018	2020	2020	2019	2020	36776	Nigeria	246473.9314	232833.5802	246473.9314	246473.9314	239842.2903	0.009026819	0.497227869	0.508114657	0.096007731	0
2018	2020	2020	2019	2020	36773	Nigeria	283762.7345	264709.5235	283762.7345	283762.7345	274654.0981	0.007649804	0.499613869	0.537749458	0.082916616	0
2018	2020	2020	2019	2020	36494	Nigeria	189002.9738	175499.3624	189002.9738	189002.9738	174893.7122	0.006448969	0.430901083	0.447770464	0.113505775	0
2018	2020	2020	2019	2020	53221	Sudan	61648.47923	61904.22066	61648.47923	61648.47923	61811.68451	0.005078307	0.394178855	0.493413553	0.039130538	0
2018	2020	2020	2019	2020	18566	Ethiopia	178554.4087	171609.2305	178554.4087	178554.4087	175047.8407	0.001706548	0.099724841	0.131769608	0.012719161	0
2018	2020	2020	2019	2020	18532	Ethiopia	66647.27919	63716.28381	66647.27919	66647.27919	65249.92967	0.001883357	0.146883354	0.175557954	0.038842636	0
2018	2020	2020	2019	2020	30013	Mali	408902.3411	382879.6695	408902.3411	408902.3411	395571.7811	0.012319129	0.773067458	0.798159903	0.155599643	0
2018	2020	2020	2019	2020	37041	Nigeria	149017.0127	140349.7887	149017.0127	149017.0127	144654.2285	0.025148735	0.440432446	0.503182317	0.2670458	0
2018	2020	2020	2019	2020	37052	Nigeria	233796.3863	220363.4237	233796.3863	233796.3863	228150.6902	0.00996635	0.486329467	0.542267906	0.205658892	0
2018	2020	2020	2019	2020	37090	Nigeria	87076.18662	81139.11601	87076.18662	87076.18662	84599.61168	0.007413979	0.591998351	0.565750321	0.099520672	0
2018	2020	2020	2019	2020	53358	Sudan	249442.3376	240019.0973	249442.3376	249442.3376	244759.375	0.006133357	0.511502458	0.5970559	0.028664359	0.000170925
2018	2020	2020	2019	2020	18665	Ethiopia	120833.0343	116028.1301	120833.0343	120833.0343	118548.8753	0.003175666	0.188862365	0.220937905	0.039296852	0
2018	2020	2020	2019	2020	40210	Senegal	98037.71819	92491.29589	98037.71819	98037.71819	95335.1585	0.010523314	0.606494442	0.712867442	0.051783878	0
2018	2020	2020	2019	2020	36785	Nigeria	291935.1787	276296.1341	291935.1787	291935.1787	284619.8736	0.021829998	0.491030142	0.487894249	0.316614391	0
2018	2020	2020	2019	2020	40222	Senegal	141533.4627	144383.8563	141533.4627	141533.4627	142535.0768	0.000992637	0.592439006	0.881932256	0.033447695	8.58E-08
2018	2020	2020	2019	2020	5363	Burkina Faso	413336.9965	398974.849	413336.9965	413336.9965	405895.8189	0.003682877	0.611208202	0.693444927	0.195511517	0
2018	2020	2020	2019	2020	37061	Nigeria	424865.4767	404063.9131	424865.4767	424865.4767	414296.3093	0.023165965	0.476831135	0.543186094	0.197354753	0
2018	2020	2020	2019	2020	37110	Nigeria	446981.4795	421586.7669	446981.4795	446981.4795	434157.8258	0.011399437	0.471492325	0.495349064	0.161119503	0
2018	2020	2020	2019	2020	36765	Nigeria	260357.1489	242264.8153	260357.1489	260357.1489	250697.386	0.013003591	0.522054816	0.519029474	0.118183802	0
2018	2020	2020	2019	2020	10727	Chad	169819.2872	155073.2383	169819.2872	169819.2872	162342.8859	0.00295733	0.358317231	0.484804506	0.10237781	0
2018	2020	2020	2019	2020	53338	Sudan	67234.28767	67236.59738	67234.28767	67234.28767	67194.29816	0.008053456	0.394751569	0.490011835	0.054942279	0
2018	2020	2020	2019	2020	18572	Ethiopia	7349.465399	7113.185351	7349.465399	7349.465399	7032.430398	0.001604924	0.078437182	0.11257283	0.000501595	0
2018	2020	2020	2019	2020	18655	Ethiopia	33460.51978	31912.69574	33460.51978	33460.51978	32814.11911	0.002794267	0.129697904	0.146900532	0.026880381	0
2018	2020	2020	2019	2020	40223	Senegal	138724.5084	121437.3096	138724.5084	138724.5084	129861.5961	0.001964227	0.569199495	0.830131912	0.031328648	0.000611406
2018	2020	2020	2019	2020	36787	Nigeria	188758.042	177905.7225	188758.042	188758.042	183076.5991	0.027001711	0.474980603	0.498328378	0.249238412	0
2018	2020	2020	2019	2020	37107	Nigeria	208160.8749	195873.1524	208160.8749	208160.8749	201548.5416	0.010703874	0.494027738	0.523298265	0.15556394	0
2018	2020	2020	2019	2020	36487	Nigeria	149244.3831	139451.3255	149244.3831	149244.3831	144919.2662	0.006554403	0.419411073	0.448522435	0.121461393	0
2018	2020	2020	2019	2020	10683	Chad	194203.2552	189103.2413	194203.2552	194203.2552	192625.9318	0.004434337	0.416690175	0.495055847	0.128637669	0
2018	2020	2020	2019	2020	53322	Sudan	22869.27632	21013.73089	22869.27632	22869.27632	21955.34181	0.003446761	0.307379799	0.370431401	0.032159736	0
2018	2020	2020	2019	2020	18680	Ethiopia	58249.01189	56092.74148	58249.01189	58249.01189	57235.94545	0.00216416	0.135942069	0.15877014	0.007143857	0
2018	2020	2020	2019	2020	5349	Burkina Faso	149376.8317	136457.7949	149376.8317	149376.8317	142746.5373	0.006520666	0.578848042	0.679538262	0.23783499	0
2018	2020	2020	2019	2020	37055	Nigeria	152046.614	143214.5728	152046.614	152046.614	147370.2331	0.030419108	0.458311873	0.504229902	0.240636645	0
2018	2020	2020	2019	2020	37057	Nigeria	263690.303	245656.8863	263690.303	263690.303	255606.9751	0.021588123	0.475179049	0.542897398	0.174933445	0
2018	2020	2020	2019	2020	36775	Nigeria	279556.7828	262371.6834	279556.7828	279556.7828	271300.4397	0.010683385	0.512537036	0.501929369	0.100749088	0
2018	2020	2020	2019	2020	36759	Nigeria	335939.5038	318310.5505	335939.5038	335939.5038	325938.5349	0.008662249	0.502045207	0.529860497	0.076274533	0
2018	2020	2020	2019	2020	37092	Nigeria	235117.8824	220273.854	235117.8824	235117.8824	227117.4964	0.005376119	0.609418462	0.586309197	0.080550983	0
2018	2020	2020	2019	2020	37089	Nigeria	171835.1394	160472.6646	171835.1394	171835.1394	166377.3808	0.005897759	0.543036932	0.555871258	0.086015008	0
2018	2020	2020	2019	2020	10762	Chad	72892.53197	66960.56664	72892.53197	72892.53197	70283.81303	0.00416969	0.383763953	0.490437957	0.086780675	0
2018	2020	2020	2019	2020	19347	Ethiopia	123351.725	121368.0269	123351.725	123351.725	126387.169	0.001962846	0.132859238	0.153868545	0.003932407	0
2018	2020	2020	2019	2020	19286	Ethiopia	142222.4555	135598.3651	142222.4555	142222.4555	139095.0966	0.001612286	0.088257901	0.11475389	0.01188207	0
2018	2020	2020	2019	2020	18525	Ethiopia	43882.96257	44029.74184	43882.96257	43882.96257	44688.92054	0.001969377	0.158187358	0.176024669	0.031444402	0
2018	2020	2020	2019	2020	17453	Eritrea	13575.15175	14384.75518	13575.15175	13575.15175	13334.52768	0.00494408	0.346633587	0.429692734	0.000255704	0.104458228
2018	2020	2020	2019	2020	53001	Burkina Faso	217847.4758	209352.5278	217847.4758	217847.4758	213552.0784	0.003400057	0.562902001	0.691074604	0.157053001	0
2018	2020	2020	2019	2020	37056	Nigeria	188695.4986	177118.7831	188695.4986	188695.4986	182871.3066	0.019870687	0.458117598	0.53130933	0.213304175	0
2018	2020	2020	2019	2020	37105	Nigeria	307311.0078	289823.4463	307311.0078	307311.0078	299048.0587	0.014431448	0.480400484	0.505625729	0.185434675	0
2018	2020	2020	2019	2020	36463	Nigeria	419238.655	397103.445	419238.655	419238.655	408094.6902	0.009678914	0.510884363	0.498419661	0.084832065	0
2018	2020	2020	2019	2020	36783	Nigeria	232602.8971	214122.7825	232602.8971	232602.8971	223959.2955	0.009814594	0.512381762	0.55507579	0.08107424	0
2018	2020	2020	2019	2020	10725	Chad	64462.31362	57792.80151	64462.31362	64462.31362	60159.56843	0.00268945	0.361863591	0.475497719	0.100074633	0
2018	2020	2020	2019	2020	53301	Sudan	171647.4773	165551.9686	171647.4773	171647.4773	168679.4507	0.007365902	0.518812957	0.599153961	0.018509332	0
2018	2020	2020	2019	2020	18530	Ethiopia	117229.8805	111354.1522	117229.8805	117229.8805	113931.5722	0.003727723	0.172277779	0.190970454	0.03245244	0
2018	2020	2020	2019	2020	40183	Senegal	244634.4212	234343.1995	244634.4212	244634.4212	240739.8054	0.000929312	0.635677222	0.865629748	0.032859168	0
2018	2020	2020	2019	2020	40181	Senegal	265022.7855	251378.0103	265022.7855	265022.7855	259648.8883	0.002418379	0.619390949	0.826053969	0.056643987	0
2018	2020	2020	2019	2020	5334	Burkina Faso	226750.0626	215182.5848	226750.0626	226750.0626	220938.9022	0.003677762	0.565763787	0.691173502	0.148721335	0
2018	2020	2020	2019	2020	37043	Nigeria	291650.366	275186.9078	291650.366	291650.366	283745.1455	0.021398886	0.460104996	0.525904574	0.238213544	0
2018	2020	2020	2019	2020	36752	Nigeria	307831.0295	290984.7664	307831.0295	307831.0295	298262.3204	0.014394567	0.516767621	0.504713699	0.129805189	0
2018	2020	2020	2019	2020	36751	Nigeria	310674.6897	291725.4775	310674.6897	310674.6897	301247.6808	0.012260427	0.512600567	0.49677642	0.110375836	0
2018	2020	2020	2019	2020	36779	Nigeria	236378.4625	223534.1405	236378.4625	236378.4625	228918.3386	0.011172688	0.518801023	0.495572752	0.101584693	0
2018	2020	2020	2019	2020	36760	Nigeria	169096.3183	159182.8396	169096.3183	169096.3183	164963.9708	0.010702765	0.506116971	0.516067581	0.088733791	0
2018	2020	2020	2019	2020	36486	Nigeria	234838.3442	219865.7041	234838.3442	234838.3442	226770.1869	0.011462053	0.397349509	0.448554195	0.1212781	0
2018	2020	2020	2019	2020	10680	Chad	139675.93	130291.1146	139675.93	139675.93	134852.5686	0.003261613	0.377504014	0.50742058	0.099239905	0
2018	2020	2020	2019	2020	53308	Sudan	181633.8035	164399.6542	181633.8035	181633.8035	169046.1915	0.003846154	0.382036511	0.485554599	0.032785319	0
2018	2020	2020	2019	2020	53360	Sudan	140977.6806	134518.9076	140977.6806	140977.6806	137504.2901	0.006146265	0.455079577	0.546311133	0.025823799	0.000350495
2018	2020	2020	2019	2020	29996	Mali	272861.9732	248336.7969	272861.9732	272861.9732	260536.4679	0.011163558	0.721934881	0.786114448	0.085214526	0
2018	2020	2020	2019	2020	5316	Burkina Faso	209125.044	201805.6438	209125.044	209125.044	205530.4693	0.003353852	0.652247439	0.698196581	0.226676537	0
2018	2020	2020	2019	2020	37042	Nigeria	255952.0105	242026.8852	255952.0105	255952.0105	247524.4027	0.022225312	0.457731575	0.527743033	0.243244449	0
2018	2020	2020	2019	2020	36782	Nigeria	218834.3043	206757.5493	218834.3043	218834.3043	209529.7406	0.009886782	0.503125085	0.528086526	0.081975649	0
2018	2020	2020	2019	2020	36659	Nigeria	208724.074	197521.3354	208724.074	208724.074	202709.7965	0.006469879	0.615780761	0.58237144	0.113900298	0
2018	2020	2020	2019	2020	37081	Nigeria	184640.5855	172520.1966	184640.5855	184640.5855	178717.2933	0.010669913	0.43331864	0.497076878	0.109697896	0
2018	2020	2020	2019	2020	37085	Nigeria	243077.5377	227368.327	243077.5377	243077.5377	235154.0778	0.008259753	0.366261435	0.441295366	0.125454661	0
2018	2020	2020	2019	2020	53341	Sudan	73633.16527	73442.49966	73633.16527	73633.16527	73763.39392	0.00658756	0.387960959	0.48802474	0.049196389	0
2018	2020	2020	2019	2020	53223	Sudan	408163.0707	374838.5544	408163.0707	408163.0707	391228.1664	0.004666538	0.368474655	0.473031206	0.039734517	0
2018	2020	2020	2019	2020	53317	Sudan	89626.85819	78183.79209	89626.85819	89626.85819	80861.65037	0.003492081	0.386104126	0.498461139	0.03410573	0
2018	2020	2020	2019	2020	53318	Sudan	98662.68939	85560.13321	98662.68939	98662.68939	88246.03042	0.003853653	0.385375651	0.486186492	0.038639378	0
2018	2020	2020	2019	2020	53239	Sudan	272077.0739	252350.1589	272077.0739	272077.0739	261891.3675	0.004595728	0.395395465	0.508349982	0.037013536	0
2018	2020	2020	2019	2020	53264	Sudan	158968.675	145363.2987	158968.675	158968.675	150684.5173	0.00435485	0.365624515	0.469154438	0.04650129	0
2018	2020	2020	2019	2020	18627	Ethiopia	204716.1167	196728.5153	204716.1167	204716.1167	200671.4909	0.002592383	0.137034465	0.165775508	0.022517453	0
2018	2020	2020	2019	2020	19451	Ethiopia	242549.5908	231364.0252	242549.5908	242549.5908	235080.3403	0.001685185	0.087056166	0.11113594	0.02094664	0
2018	2020	2020	2019	2020	5365	Burkina Faso	311510.4811	299386.7464	311510.4811	311510.4811	305232.779	0.003619443	0.563398821	0.689788039	0.136087194	0
2018	2020	2020	2019	2020	35353	Niger	133306.2074	125565.8951	133306.2074	133306.2074	130624.6918	0.015554265	0.82962119	0.839460412	0.356798208	0
2018	2020	2020	2019	2020	37063	Nigeria	199418.5738	187082.733	199418.5738	199418.5738	192764.6586	0.013827088	0.452476627	0.514614773	0.233304909	0
2018	2020	2020	2019	2020	7485	Cameroon	12946.21234	12411.31065	12946.21234	12946.21234	14375.75742	0.000427607	0.703699741	0.690081924	0.157744614	0
2018	2020	2020	2019	2020	10684	Chad	70868.6799	66209.40122	70868.6799	70868.6799	67998.16114	0.000764907	0.535386104	0.537553052	0.167630814	0
2018	2020	2020	2019	2020	19311	Ethiopia	183179.1495	175661.1686	183179.1495	183179.1495	180040.4371	0.001536977	0.154863824	0.182631316	0.010389293	0
2018	2020	2020	2019	2020	5364	Burkina Faso	170248.7403	164975.1671	170248.7403	170248.7403	167537.8344	0.003637445	0.5851036	0.686469148	0.170508393	0
2018	2020	2020	2019	2020	36753	Nigeria	284972.3274	267978.0786	284972.3274	284972.3274	276483.3463	0.011044517	0.537024031	0.553211326	0.081247646	0
2018	2020	2020	2019	2020	19409	Ethiopia	143901.4084	138729.8173	143901.4084	143901.4084	141971.7062	0.002514313	0.149019138	0.174136207	0.030005165	0
2018	2020	2020	2019	2020	19466	Ethiopia	110239.6946	106426.4368	110239.6946	110239.6946	108553.6019	0.001833916	0.118823193	0.144431607	0.002552664	0
2018	2020	2020	2019	2020	19355	Ethiopia	23558.22069	22132.9326	23558.22069	23558.22069	22574.87823	0.001924951	0.122159951	0.146220133	0.018117834	0
2018	2020	2020	2019	2020	19287	Ethiopia	144540.8878	136660.368	144540.8878	144540.8878	139900.3341	0.001454947	0.09056702	0.115711712	0.008422617	0
2018	2020	2020	2019	2020	40225	Senegal	45804.2081	42271.56971	45804.2081	45804.2081	45354.02797	0.001545576	0.571785279	0.854035189	0.053790233	0
2018	2020	2020	2019	2020	30039	Mali	78266.44133	70820.57853	78266.44133	78266.44133	74643.09086	0.017741369	0.813249541	0.832559192	0.225834567	0
2018	2020	2020	2019	2020	5340	Burkina Faso	205934.8506	198614.6942	205934.8506	205934.8506	202191.291	0.003218427	0.600810898	0.682776948	0.199686113	0
2018	2020	2020	2019	2020	5347	Burkina Faso	572897.5661	530998.5782	572897.5661	572897.5661	551556.2946	0.008283117	0.620466244	0.662803706	0.327476312	0
2018	2020	2020	2019	2020	35349	Niger	125991.8676	119883.02	125991.8676	125991.8676	123309.5883	0.014142561	0.800335057	0.827202472	0.424379169	0
2018	2020	2020	2019	2020	36771	Nigeria	180333.7341	170287.7527	180333.7341	180333.7341	174860.8331	0.015707773	0.527283118	0.500815164	0.114491811	0
2018	2020	2020	2019	2020	36667	Nigeria	199092.7548	188707.1499	199092.7548	199092.7548	193276.8378	0.007248502	0.5283983	0.516708717	0.075244717	0
2018	2020	2020	2019	2020	36680	Nigeria	212300.126	200203.8807	212300.126	212300.126	206466.9047	0.011049141	0.594764881	0.567147921	0.090268233	0
2018	2020	2020	2019	2020	36657	Nigeria	309069.1997	291756.754	309069.1997	309069.1997	300708.3621	0.008953834	0.557446698	0.546166049	0.084485751	0
2018	2020	2020	2019	2020	37080	Nigeria	201001.0797	187669.2399	201001.0797	201001.0797	193272.2264	0.005856066	0.535941977	0.549213143	0.096242447	0
2018	2020	2020	2019	2020	36503	Nigeria	156801.5421	146409.2843	156801.5421	156801.5421	152397.1327	0.006403949	0.424502519	0.453385497	0.122147732	0
2018	2020	2020	2019	2020	7476	Cameroon	153968.5009	144482.8479	153968.5009	153968.5009	156450.7133	0.000228752	0.710400741	0.711596902	0.153082516	0
2018	2020	2020	2019	2020	10726	Chad	333719.2266	306643.3141	333719.2266	333719.2266	320694.6686	0.003721494	0.396684672	0.468625257	0.107792261	0
2018	2020	2020	2019	2020	53355	Sudan	408274.5874	386351.3819	408274.5874	408274.5874	397152.4615	0.006051741	0.402314363	0.533275391	0.06085836	0
2018	2020	2020	2019	2020	19529	Ethiopia	1097.557525	965.00468	1097.557525	1097.557525	1020.058079	0.002502217	0.194233547	0.218503909	0.042074276	0
2018	2020	2020	2019	2020	18516	Ethiopia	68996.1529	65008.88864	68996.1529	68996.1529	66620.7977	0.006191517	0.167734264	0.215296422	0.018698722	0.000303162
2018	2020	2020	2019	2020	40203	Senegal	104058.9152	96798.88338	104058.9152	104058.9152	99592.37193	0.001206058	0.626367763	0.832587593	0.063626583	0
2018	2020	2020	2019	2020	40179	Senegal	24679.44504	23454.24289	24679.44504	24679.44504	23968.96963	0.017702593	0.536017466	0.67762113	0.060955662	0
2018	2020	2020	2019	2020	30024	Mali	910928.1436	836743.3666	910928.1436	910928.1436	872818.3039	0.007125887	0.800116543	0.818484043	0.190202871	0
2018	2020	2020	2019	2020	30029	Mali	311867.5133	289412.7144	311867.5133	311867.5133	300080.5522	0.005925583	0.826645662	0.829107008	0.240711722	0
2018	2020	2020	2019	2020	36786	Nigeria	295348.0721	277967.5062	295348.0721	295348.0721	286710.2176	0.025192129	0.502980764	0.500395724	0.240586915	0
2018	2020	2020	2019	2020	36754	Nigeria	212680.982	201780.8826	212680.982	212680.982	205625.6803	0.011020051	0.537408952	0.500636072	0.100299045	0
2018	2020	2020	2019	2020	36764	Nigeria	265939.8469	251022.7252	265939.8469	265939.8469	258215.6678	0.012171641	0.544741744	0.505342524	0.090386058	0
2018	2020	2020	2019	2020	36682	Nigeria	148687.7349	140694.1308	148687.7349	148687.7349	146077.0865	0.007530324	0.521371954	0.526053652	0.068247317	0
2018	2020	2020	2019	2020	36675	Nigeria	225946.1721	211598.0417	225946.1721	225946.1721	219161.2178	0.010798287	0.638299739	0.590534561	0.106224318	0
2018	2020	2020	2019	2020	36671	Nigeria	190459.534	179827.853	190459.534	190459.534	185159.4683	0.007994554	0.672423375	0.608722687	0.109177637	0
2018	2020	2020	2019	2020	36665	Nigeria	169576.4088	159938.652	169576.4088	169576.4088	164833.7691	0.00680574	0.62054048	0.602977769	0.091137298	0
2018	2020	2020	2019	2020	37088	Nigeria	380899.2298	356022.1074	380899.2298	380899.2298	369319.6572	0.014551132	0.496654636	0.540957875	0.124530392	0
2018	2020	2020	2019	2020	18598	Ethiopia	8115.255106	8184.315739	8115.255106	8115.255106	8244.673385	0.001871358	0.236698039	0.275642325	0.014315508	0
2018	2020	2020	2019	2020	19305	Ethiopia	10585.19657	10046.25916	10585.19657	10585.19657	10254.85834	0.001207803	0.100441825	0.128248523	0.004082385	0
2018	2020	2020	2019	2020	18524	Ethiopia	26630.79467	25416.47573	26630.79467	26630.79467	25935.3795	0.004226496	0.130419113	0.166176913	0.01922025	0
2018	2020	2020	2019	2020	5348	Burkina Faso	503228.1538	468338.6832	503228.1538	503228.1538	485397.9069	0.007183841	0.619088394	0.703513011	0.254140536	0
2018	2020	2020	2019	2020	37058	Nigeria	347915.7725	328143.6702	347915.7725	347915.7725	336144.3486	0.018297042	0.488299948	0.510741556	0.228575979	0
2018	2020	2020	2019	2020	37054	Nigeria	215375.9901	203008.5919	215375.9901	215375.9901	210525.3138	0.016849659	0.467513976	0.521823852	0.237104163	0
2018	2020	2020	2019	2020	37098	Nigeria	289022.5992	272449.5903	289022.5992	289022.5992	280216.6241	0.014869608	0.505565269	0.533919538	0.211549799	0
2018	2020	2020	2019	2020	36673	Nigeria	285600.1991	270248.08	285600.1991	285600.1991	277879.9327	0.007470121	0.659042016	0.626441754	0.099957783	0
2018	2020	2020	2019	2020	7487	Cameroon	172392.793	157915.378	172392.793	172392.793	169214.793	0.000576324	0.677073049	0.675618666	0.144020765	0
2018	2020	2020	2019	2020	53328	Sudan	75603.26001	73482.07267	75603.26001	75603.26001	73818.4337	0.004812903	0.408317327	0.545433061	0.046801805	0
2018	2020	2020	2019	2020	18646	Ethiopia	141041.2395	135466.1353	141041.2395	141041.2395	137889.3376	0.002183822	0.148033865	0.176481006	0.001237616	0
2018	2020	2020	2019	2020	29995	Mali	464865.7697	436493.5706	464865.7697	464865.7697	450488.0797	0.012687102	0.73614989	0.788036669	0.131030671	0
2018	2020	2020	2019	2020	5315	Burkina Faso	371527.0417	354953.0924	371527.0417	371527.0417	363161.7898	0.002578815	0.687947143	0.705899508	0.232729498	0.429220052
2018	2020	2020	2019	2020	5313	Burkina Faso	410581.198	391744.673	410581.198	410581.198	401219.5724	0.003024911	0.668227842	0.706044039	0.222530175	0.000595748
2018	2020	2020	2019	2020	37060	Nigeria	111920.4353	105340.8691	111920.4353	111920.4353	109250.1169	0.014094065	0.480511566	0.532035041	0.25123924	0
2018	2020	2020	2019	2020	36755	Nigeria	196140.1188	184493.0056	196140.1188	196140.1188	191495.9006	0.012373591	0.54361883	0.502369856	0.104216105	0
2018	2020	2020	2019	2020	19408	Ethiopia	121217.0361	116364.5935	121217.0361	121217.0361	118684.1164	0.00229669	0.121589798	0.148661068	0.017475998	0
2018	2020	2020	2019	2020	18645	Ethiopia	131986.8535	127694.03	131986.8535	131986.8535	130514.4379	0.002032383	0.129086484	0.153008409	0.00269043	0
2018	2020	2020	2019	2020	19309	Ethiopia	191344.7644	181963.0218	191344.7644	191344.7644	186764.0815	0.001540094	0.096879732	0.122317739	0.0198046	0
2018	2020	2020	2019	2020	23708	Guinea-Bissau	18268.89535	17781.2261	18268.89535	18268.89535	18535.21479	0.007398935	0.168404746	0.2836837	0.070268726	0
2018	2020	2020	2019	2020	23706	Guinea-Bissau	7930.198205	7635.849181	7930.198205	7930.198205	7763.603467	0.007018762	0.249866806	0.386067025	0.06542646	0
2018	2020	2020	2019	2020	23705	Guinea-Bissau	11455.56108	10872.62039	11455.56108	11455.56108	11281.92381	0.010474874	0.16177233	0.274674269	0.078575412	0
2018	2020	2020	2019	2020	23658	Guinea-Bissau	15559.92841	14943.35695	15559.92841	15559.92841	15511.87926	0.005780448	0.194838813	0.31652504	0.068878355	0
2018	2020	2020	2019	2020	23668	Guinea-Bissau	9759.815877	9503.694386	9759.815877	9759.815877	9983.94611	0.006968969	0.157859907	0.268703991	0.075645664	0
2018	2020	2020	2019	2020	23666	Guinea-Bissau	10818.24165	10402.80937	10818.24165	10818.24165	10726.83567	0.008815442	0.163246067	0.271545399	0.076851831	0
2018	2020	2020	2019	2020	23709	Guinea-Bissau	14221.89029	13743.23505	14221.89029	14221.89029	13913.86567	0.011037743	0.13716432	0.234415382	0.07403747	0
2018	2020	2020	2019	2020	23725	Guinea-Bissau	8915.644419	8431.153638	8915.644419	8915.644419	9044.28692	0.011905987	0.121858131	0.209742777	0.080809394	0
2018	2020	2020	2019	2020	23712	Guinea-Bissau	8375.400739	7870.246642	8375.400739	8375.400739	8560.581952	0.014856513	0.122781326	0.211040453	0.076306656	0
2018	2020	2020	2019	2020	22608	Guinea	146230.0358	139973.3466	146230.0358	146230.0358	142810.6228	0.014526788	0.496506005	0.683073901	0.108960768	0
2018	2020	2020	2019	2020	29974	Mali	216982.0112	200467.5374	216982.0112	216982.0112	208783.1064	0.006139863	0.795694905	0.847483718	0.040317578	0
2018	2020	2020	2019	2020	29973	Mali	150093.7434	143106.4421	150093.7434	150093.7434	147057.4246	0.005633658	0.797230485	0.846658434	0.039654857	0
2018	2020	2020	2019	2020	29972	Mali	341449.6853	294155.653	341449.6853	341449.6853	317053.5995	0.004933574	0.789999246	0.841323947	0.042453391	0
2018	2020	2020	2019	2020	5339	Burkina Faso	162130.5388	156609.7149	162130.5388	162130.5388	159726.942	0.003188496	0.585343214	0.688145386	0.182275621	0
2018	2020	2020	2019	2020	5324	Burkina Faso	594194.3285	529182.1039	594194.3285	594194.3285	568850.0621	0.004016478	0.56967161	0.688766194	0.118202389	0
2018	2020	2020	2019	2020	5366	Burkina Faso	440622.4079	420793.4966	440622.4079	440622.4079	430859.8705	0.004062775	0.563580387	0.705034742	0.113798595	0
2018	2020	2020	2019	2020	37104	Nigeria	408034.3991	383706.5431	408034.3991	408034.3991	397384.2531	0.014991739	0.480803552	0.508483728	0.197811636	0
2018	2020	2020	2019	2020	36672	Nigeria	224549.1171	212684.5669	224549.1171	224549.1171	218676.6964	0.007163126	0.545717653	0.531653233	0.059543571	0
2018	2020	2020	2019	2020	36664	Nigeria	152820.879	144615.3434	152820.879	152820.879	148587.6727	0.00986377	0.63317631	0.58783107	0.087517329	0
2018	2020	2020	2019	2020	36676	Nigeria	243494.9064	229645.7315	243494.9064	243494.9064	236315.2966	0.006633292	0.653294907	0.612815204	0.124079825	0
2018	2020	2020	2019	2020	36501	Nigeria	151997.9238	142063.006	151997.9238	151997.9238	144717.88	0.004359678	0.45232953	0.460583778	0.120817457	0
2018	2020	2020	2019	2020	10685	Chad	125092.6768	120089.8285	125092.6768	125092.6768	123687.387	0.001447981	0.505709617	0.533615931	0.181741259	0
2018	2020	2020	2019	2020	10682	Chad	213463.7953	198622.1287	213463.7953	213463.7953	205760.9662	0.00592681	0.40142874	0.504115882	0.09643605	0
2018	2020	2020	2019	2020	10763	Chad	37735.10521	35847.03912	37735.10521	37735.10521	36791.011	0.006358118	0.380222388	0.500476491	0.090607894	0
2018	2020	2020	2019	2020	53229	Sudan	180200.372	180438.2566	180200.372	180200.372	180482.1608	0.006361543	0.391508756	0.477488512	0.047880815	0
2018	2020	2020	2019	2020	18650	Ethiopia	122301.28	117466.5334	122301.28	122301.28	119854.5471	0.001619584	0.195682333	0.216540523	0.070632299	0.001623287
2018	2020	2020	2019	2020	18602	Ethiopia	351561.9977	336859.5483	351561.9977	351561.9977	343963.0379	0.001752772	0.116482264	0.149550911	0.002607661	0
2018	2020	2020	2019	2020	18656	Ethiopia	27702.22576	26734.35606	27702.22576	27702.22576	27220.40108	0.001732966	0.104404749	0.131301125	0.000771778	0
2018	2020	2020	2019	2020	40224	Senegal	61145.13422	56798.99375	61145.13422	61145.13422	59064.24246	0.00228323	0.555038307	0.812842773	0.045279702	0
2018	2020	2020	2019	2020	40226	Senegal	282474.0739	267559.6571	282474.0739	282474.0739	275169.0713	0.001379355	0.587837675	0.844779121	0.065947519	0
2018	2020	2020	2019	2020	23707	Guinea-Bissau	7846.000767	7462.25328	7846.000767	7846.000767	7792.949367	0.004660738	0.196854393	0.32310303	0.064062019	0
2018	2020	2020	2019	2020	23716	Guinea-Bissau	4468.258498	4291.21864	4468.258498	4468.258498	4461.39353	0.01211363	0.118116943	0.21406219	0.077195636	0
2018	2020	2020	2019	2020	23717	Guinea-Bissau	4174.478843	4033.715654	4174.478843	4174.478843	4095.072969	0.012094553	0.109655507	0.2037834	0.078738185	0
2018	2020	2020	2019	2020	29975	Mali	356162.8413	320634.0452	356162.8413	356162.8413	338303.5274	0.006284023	0.80286657	0.847743329	0.045473484	0
2018	2020	2020	2019	2020	29976	Mali	821073.2189	712041.2002	821073.2189	821073.2189	765246.0097	0.006894753	0.798899357	0.849248354	0.043620627	0
2018	2020	2020	2019	2020	29977	Mali	992179.3472	858384.9887	992179.3472	992179.3472	923120.9742	0.006918022	0.789329434	0.845788168	0.048956989	0
2018	2020	2020	2019	2020	36793	Nigeria	223937.5243	210673.9613	223937.5243	223937.5243	216966.9385	0.030580479	0.480633982	0.49738434	0.235671607	0
2018	2020	2020	2019	2020	37099	Nigeria	274649.7191	259133.3647	274649.7191	274649.7191	266661.911	0.014854638	0.501272104	0.517804723	0.175030752	0
2018	2020	2020	2019	2020	36781	Nigeria	285298.5915	269007.5167	285298.5915	285298.5915	277019.7728	0.01513469	0.548786728	0.519079494	0.126525793	0
2018	2020	2020	2019	2020	36679	Nigeria	107108.9855	101309.2074	107108.9855	107108.9855	104076.5123	0.007959791	0.546933981	0.517382	0.065411629	0
2018	2020	2020	2019	2020	53330	Sudan	175776.2905	174984.2303	175776.2905	175776.2905	174531.1894	0.006740184	0.42502646	0.528048048	0.028007554	4.46E-06
2018	2020	2020	2019	2020	19348	Ethiopia	218571.7019	208414.7516	218571.7019	218571.7019	212890.8191	0.002008932	0.122909865	0.151610217	0.008006188	0
2018	2020	2020	2019	2020	18603	Ethiopia	173782.2342	167090.5319	173782.2342	173782.2342	170226.3779	0.001874693	0.115902372	0.146643614	0.007293899	0
2018	2020	2020	2019	2020	18578	Ethiopia	140607.3712	134847.3266	140607.3712	140607.3712	137616.901	0.001920911	0.109517917	0.133061652	0.004014358	0
2018	2020	2020	2019	2020	29997	Mali	688009.3583	542563.9272	688009.3583	688009.3583	611430.4904	0.021979036	0.784593373	0.83759685	0.059347396	0
2018	2020	2020	2019	2020	36789	Nigeria	413113.2016	388639.3056	413113.2016	413113.2016	400830.6009	0.02782194	0.498120414	0.489806512	0.241371991	0
2018	2020	2020	2019	2020	37108	Nigeria	315326.6881	296708.8228	315326.6881	315326.6881	305844.7777	0.015886715	0.485930979	0.510260982	0.208325751	0
2018	2020	2020	2019	2020	36769	Nigeria	237577.7068	223650.9178	237577.7068	237577.7068	231378.9387	0.012076889	0.57158707	0.510805455	0.096451993	0
2018	2020	2020	2019	2020	36662	Nigeria	124427.7301	117789.3786	124427.7301	124427.7301	120848.5208	0.012068243	0.64824599	0.591641048	0.111889454	0
2018	2020	2020	2019	2020	36499	Nigeria	187119.7934	174695.9265	187119.7934	187119.7934	178941.1364	0.002972718	0.485738849	0.477208138	0.12013289	0
2018	2020	2020	2019	2020	10679	Chad	246943.9957	229912.2569	246943.9957	246943.9957	238511.5746	0.006297781	0.40567374	0.498057657	0.102340601	0
2018	2020	2020	2019	2020	53227	Sudan	20975.12025	20614.02608	20975.12025	20975.12025	20506.00387	0.006537377	0.385854957	0.480471892	0.043056516	0
2018	2020	2020	2019	2020	19346	Ethiopia	131432.9068	126964.336	131432.9068	131432.9068	129108.032	0.001922297	0.124987669	0.154837355	0.005419745	0
2018	2020	2020	2019	2020	18531	Ethiopia	26670.26337	24556.17659	26670.26337	26670.26337	25157.03642	0.002774312	0.193530894	0.215750232	0.014615406	0
2018	2020	2020	2019	2020	23661	Guinea-Bissau	8192.363342	7967.794948	8192.363342	8192.363342	8415.038115	0.006579197	0.148382941	0.256550716	0.077321718	0
2018	2020	2020	2019	2020	23720	Guinea-Bissau	12572.21016	12305.24375	12572.21016	12572.21016	12080.94444	0.013332877	0.107889435	0.196714291	0.08660915	0
2018	2020	2020	2019	2020	23726	Guinea-Bissau	19370.21654	18621.51285	19370.21654	19370.21654	19178.88194	0.016046497	0.104329077	0.188482493	0.083883648	0
2018	2020	2020	2019	2020	23711	Guinea-Bissau	10671.27554	10061.8378	10671.27554	10671.27554	10202.42782	0.019885283	0.123070857	0.213032704	0.070572141	0
2018	2020	2020	2019	2020	5337	Burkina Faso	371075.92	357663.82	371075.92	371075.92	364440.029	0.003825582	0.577132419	0.68109509	0.182782484	0
2018	2020	2020	2019	2020	5330	Burkina Faso	231168.3862	216308.0111	231168.3862	231168.3862	223311.1869	0.004911377	0.572408681	0.710955891	0.096304107	0
2018	2020	2020	2019	2020	36761	Nigeria	252664.5603	238873.4548	252664.5603	252664.5603	245672.4814	0.012483464	0.570333482	0.520213916	0.101649055	0
2018	2020	2020	2019	2020	36772	Nigeria	151190.0989	142551.813	151190.0989	151190.0989	145987.6906	0.011384656	0.575103874	0.5101824	0.08490049	0
2018	2020	2020	2019	2020	36731	Nigeria	198392.2369	186128.2418	198392.2369	198392.2369	192311.019	0.009935902	0.569000831	0.514920821	0.077934144	0
2018	2020	2020	2019	2020	36734	Nigeria	322257.1333	301810.9872	322257.1333	322257.1333	310995.0612	0.009283817	0.563952153	0.527212101	0.068884996	0
2018	2020	2020	2019	2020	36713	Nigeria	334894.4695	314583.1046	334894.4695	334894.4695	323778.5423	0.008545774	0.568899201	0.537885056	0.078399577	0
2018	2020	2020	2019	2020	36663	Nigeria	226745.2686	214730.2503	226745.2686	226745.2686	219733.1536	0.012433086	0.59653865	0.561209878	0.092315196	0
2018	2020	2020	2019	2020	36497	Nigeria	223521.0885	209007.3119	223521.0885	223521.0885	216210.3244	0.007755994	0.369881494	0.435484492	0.133575793	0
2018	2020	2020	2019	2020	53219	Sudan	307137.7244	287597.2889	307137.7244	307137.7244	296571.7728	0.007622857	0.512847853	0.572004848	0.03834125	0.000317216
2018	2020	2020	2019	2020	19455	Ethiopia	196517.7709	188226.3201	196517.7709	196517.7709	191857.8029	0.002231559	0.111259779	0.136432246	0.000924771	0
2018	2020	2020	2019	2020	19310	Ethiopia	154886.0421	147268.8752	154886.0421	154886.0421	150861.3495	0.001811366	0.169271305	0.198014696	0.007876776	0
2018	2020	2020	2019	2020	23691	Guinea-Bissau	11848.70162	11452.96832	11848.70162	11848.70162	11391.02478	0.004004735	0.177687059	0.304149896	0.059510967	0
2018	2020	2020	2019	2020	23704	Guinea-Bissau	12505.99425	11996.40032	12505.99425	12505.99425	11507.63211	0.005837911	0.166818024	0.282052808	0.062547447	0
2018	2020	2020	2019	2020	23659	Guinea-Bissau	20197.62273	19168.7056	20197.62273	20197.62273	18799.78631	0.008400132	0.142700136	0.245686111	0.084765081	0
2018	2020	2020	2019	2020	23727	Guinea-Bissau	21533.54009	20957.85036	21533.54009	21533.54009	21084.43374	0.010108236	0.130453234	0.226955955	0.095580688	0
2018	2020	2020	2019	2020	22638	Guinea	955902.2279	851746.8064	955902.2279	955902.2279	902085.0661	0.007944328	0.753783215	0.766157214	0.178458551	0
2018	2020	2020	2019	2020	5322	Burkina Faso	1406476.815	1218437.284	1406476.815	1406476.815	1295535.576	0.004524421	0.56053837	0.701072017	0.073336732	0
2018	2020	2020	2019	2020	36446	Nigeria	307014.6631	288061.4835	307014.6631	307014.6631	297496.6473	0.016724709	0.606196404	0.623160449	0.110296869	0
2018	2020	2020	2019	2020	10673	Chad	71038.80472	66264.4514	71038.80472	71038.80472	69455.48161	0.003778262	0.390056163	0.463748259	0.119181763	0
2018	2020	2020	2019	2020	53352	Sudan	144407.1142	145146.5135	144407.1142	144407.1142	144781.8408	0.009664463	0.427218726	0.557074573	0.059355654	0
2018	2020	2020	2019	2020	18597	Ethiopia	94234.75824	90875.08831	94234.75824	94234.75824	92593.72727	0.002185655	0.084213101	0.105035977	0.01016411	0
2018	2020	2020	2019	2020	19301	Ethiopia	10155.36131	9642.813114	10155.36131	10155.36131	9904.134552	0.001314208	0.102832143	0.129715337	0.008957497	0
2018	2020	2020	2019	2020	23702	Guinea-Bissau	10041.02547	9618.584228	10041.02547	10041.02547	10008.53849	0.004122463	0.20129111	0.357007519	0.055306938	0
2018	2020	2020	2019	2020	23700	Guinea-Bissau	11830.79777	11155.93226	11830.79777	11830.79777	11336.44435	0.004565761	0.15774577	0.295857148	0.050141782	0
2018	2020	2020	2019	2020	23735	Guinea-Bissau	36443.96112	35574.90972	36443.96112	36443.96112	35919.76142	0.009051621	0.153383947	0.257184311	0.086602678	0
2018	2020	2020	2019	2020	5325	Burkina Faso	684775.8425	603798.2479	684775.8425	684775.8425	639562.7547	0.005233594	0.576277814	0.702641744	0.079420615	0
2018	2020	2020	2019	2020	37101	Nigeria	395838.5046	372956.5167	395838.5046	395838.5046	383646.4086	0.018456783	0.495304247	0.513117797	0.215839834	0
2018	2020	2020	2019	2020	36668	Nigeria	138143.1763	131434.0391	138143.1763	138143.1763	134603.1461	0.005912048	0.68431162	0.643070156	0.09859513	0
2018	2020	2020	2019	2020	37094	Nigeria	127755.4935	119347.7819	127755.4935	127755.4935	123478.188	0.010045708	0.365567342	0.452591266	0.163613458	0
2018	2020	2020	2019	2020	53349	Sudan	64003.19333	62888.23407	64003.19333	64003.19333	64161.84355	0.006642037	0.430240178	0.555048175	0.062241654	0
2018	2020	2020	2019	2020	53217	Sudan	274106.0395	256596.7457	274106.0395	274106.0395	266551.3752	0.008066777	0.530722585	0.604791553	0.033037318	0
2018	2020	2020	2019	2020	23701	Guinea-Bissau	5387.880005	4973.627592	5387.880005	5387.880005	5132.964617	0.005468157	0.165124591	0.305954813	0.059221175	0
2018	2020	2020	2019	2020	23696	Guinea-Bissau	18255.29737	17853.75454	18255.29737	18255.29737	18166.68286	0.004506614	0.201763748	0.336631758	0.047495609	0
2018	2020	2020	2019	2020	23688	Guinea-Bissau	11484.72357	11109.25238	11484.72357	11484.72357	11349.57463	0.004331224	0.207540517	0.338803454	0.056133017	0
2018	2020	2020	2019	2020	23739	Guinea-Bissau	14348.08229	12832.28075	14348.08229	14348.08229	13457.36808	0.006198635	0.166225686	0.271687605	0.074098594	0
2018	2020	2020	2019	2020	23662	Guinea-Bissau	13148.79202	12838.51215	13148.79202	13148.79202	12881.83521	0.008342118	0.149229854	0.250171195	0.090412448	0
2018	2020	2020	2019	2020	23724	Guinea-Bissau	23676.62362	22331.14988	23676.62362	23676.62362	22910.38438	0.016206316	0.12488804	0.213265033	0.097250343	0
2018	2020	2020	2019	2020	22630	Guinea	318257.374	306211.7408	318257.374	318257.374	312188.0604	0.009217331	0.486679006	0.620352029	0.143081418	0
2018	2020	2020	2019	2020	30020	Mali	688122.6546	637390.1479	688122.6546	688122.6546	662171.6461	0.024264714	0.752826537	0.80720338	0.201644659	0
2018	2020	2020	2019	2020	5323	Burkina Faso	990094.7148	876096.5761	990094.7148	990094.7148	938443.4389	0.00523319	0.571251907	0.689815442	0.098007515	0
2018	2020	2020	2019	2020	3214	Benin	96206.1485	88060.16803	96206.1485	96206.1485	92360.51558	0.001510415	0.713927398	0.705600659	0.427264973	0.002021937
2018	2020	2020	2019	2020	36795	Nigeria	137321.9698	129220.4476	137321.9698	137321.9698	133284.5466	0.026592615	0.501395197	0.48437986	0.262158264	0
2018	2020	2020	2019	2020	37106	Nigeria	462786.9564	436436.9665	462786.9564	462786.9564	449036.1498	0.013517265	0.522064925	0.496290992	0.230741336	0
2018	2020	2020	2019	2020	10669	Chad	85433.73936	82203.0448	85433.73936	85433.73936	83273.95145	0.003405996	0.481767655	0.525568682	0.168282636	0
2018	2020	2020	2019	2020	10674	Chad	163086.6928	149447.9849	163086.6928	163086.6928	155216.418	0.004003361	0.375959414	0.437552643	0.113367455	0
2018	2020	2020	2019	2020	53313	Sudan	311290.4514	284745.0031	311290.4514	311290.4514	295511.4441	0.005322332	0.433133212	0.534243275	0.040125517	0
2018	2020	2020	2019	2020	19328	Ethiopia	9101.961166	8499.035677	9101.961166	9101.961166	8644.051023	0.001872801	0.172988702	0.20430316	0.004807016	0
2018	2020	2020	2019	2020	23732	Guinea-Bissau	57959.46991	55642.32806	57959.46991	57959.46991	57041.47684	0.005132429	0.172404309	0.280407419	0.068525181	0
2018	2020	2020	2019	2020	23715	Guinea-Bissau	19937.51953	19062.95179	19937.51953	19937.51953	19046.78357	0.014599784	0.11518641	0.202047161	0.087810257	0
2018	2020	2020	2019	2020	53004	Burkina Faso	183805.2527	177247.1701	183805.2527	183805.2527	180536.1855	0.003101194	0.625858401	0.693132926	0.251052657	0
2018	2020	2020	2019	2020	5321	Burkina Faso	541539.1177	476461.7742	541539.1177	541539.1177	509587.6444	0.00425462	0.569718125	0.704674057	0.058893766	0
2018	2020	2020	2019	2020	35352	Niger	307424.5509	281181.5717	307424.5509	307424.5509	291331.5921	0.014975164	0.819176969	0.822389226	0.39110269	0
2018	2020	2020	2019	2020	37103	Nigeria	592717.567	558739.9803	592717.567	592717.567	574913.8265	0.013425025	0.517456586	0.521550302	0.179259154	0
2018	2020	2020	2019	2020	36656	Nigeria	199268.7357	187640.398	199268.7357	199268.7357	193858.1485	0.008220064	0.676728599	0.632320488	0.103972183	0
2018	2020	2020	2019	2020	37084	Nigeria	470555.0796	439708.9068	470555.0796	470555.0796	456701.8241	0.004746955	0.385140668	0.469429454	0.184538454	0
2018	2020	2020	2019	2020	36502	Nigeria	349552.7464	323682.3885	349552.7464	349552.7464	334664.0915	0.002497345	0.497941808	0.475310954	0.127117238	0
2018	2020	2020	2019	2020	10671	Chad	317549.2034	297623.7685	317549.2034	317549.2034	310709.8096	0.00080483	0.550174184	0.555892751	0.160958217	0
2018	2020	2020	2019	2020	53340	Sudan	48947.18345	48972.14138	48947.18345	48947.18345	49069.95162	0.006088734	0.404290346	0.504243184	0.046179014	0
2018	2020	2020	2019	2020	53236	Sudan	426608.1874	396233.3281	426608.1874	426608.1874	419179.6425	0.00453577	0.42769923	0.535314932	0.035002536	0
2018	2020	2020	2019	2020	53334	Sudan	85159.34255	84958.9539	85159.34255	85159.34255	84949.77307	0.00790312	0.398910551	0.488653351	0.034626747	0
2018	2020	2020	2019	2020	18666	Ethiopia	139456.0833	135188.433	139456.0833	139456.0833	138218.2483	0.002808536	0.131316976	0.155053738	0.021169164	0
2018	2020	2020	2019	2020	23687	Guinea-Bissau	8087.398839	7897.093377	8087.398839	8087.398839	8002.697366	0.005150541	0.226300414	0.378194303	0.05120071	0
2018	2020	2020	2019	2020	23692	Guinea-Bissau	12766.96436	12879.2045	12766.96436	12766.96436	12724.30091	0.004872295	0.158108787	0.274695075	0.055253079	0
2018	2020	2020	2019	2020	23737	Guinea-Bissau	10001.44082	9660.037951	10001.44082	10001.44082	9895.447096	0.008145995	0.16257872	0.266126906	0.0883905	0
2018	2020	2020	2019	2020	23667	Guinea-Bissau	32420.6675	31479.19695	32420.6675	32420.6675	31398.94563	0.01160634	0.142872155	0.240562929	0.100693886	0
2018	2020	2020	2019	2020	23723	Guinea-Bissau	11298.85714	11123.19759	11298.85714	11298.85714	10933.39095	0.010297832	0.142033738	0.235110374	0.106091936	0
2018	2020	2020	2019	2020	29998	Mali	130972.7478	124310.9835	130972.7478	130972.7478	127675.1593	0.017073477	0.816561407	0.849284309	0.166006774	0
2018	2020	2020	2019	2020	36784	Nigeria	112934.6683	106042.6634	112934.6683	112934.6683	108916.5789	0.034300021	0.490116521	0.488303513	0.21150846	0
2018	2020	2020	2019	2020	37097	Nigeria	216558.966	204086.1679	216558.966	216558.966	210625.0711	0.017820643	0.506158014	0.506846174	0.245353366	0
2018	2020	2020	2019	2020	36777	Nigeria	166154.5822	156732.8109	166154.5822	166154.5822	161873.4639	0.015935063	0.587975746	0.520867982	0.103116704	0
2018	2020	2020	2019	2020	36745	Nigeria	239635.5532	224380.3486	239635.5532	239635.5532	233214.3088	0.008974549	0.598367458	0.521405789	0.090890475	0
2018	2020	2020	2019	2020	36710	Nigeria	410998.1117	385864.7842	410998.1117	410998.1117	398484.0549	0.010111112	0.596856148	0.527572562	0.086010153	0
2018	2020	2020	2019	2020	36681	Nigeria	197902.9368	188005.6178	197902.9368	197902.9368	190839.9267	0.01356384	0.646423145	0.595820351	0.08430971	0
2018	2020	2020	2019	2020	36670	Nigeria	399475.982	378154.6636	399475.982	399475.982	389038.4049	0.00829722	0.633462436	0.616288571	0.117778964	0
2018	2020	2020	2019	2020	36433	Nigeria	445955.9427	418568.7417	445955.9427	445955.9427	431664.4517	0.015776482	0.53485141	0.598170454	0.13290686	0
2018	2020	2020	2019	2020	36496	Nigeria	170313.183	159409.1281	170313.183	170313.183	165027.4622	0.002453284	0.473344972	0.471558275	0.12394753	0
2018	2020	2020	2019	2020	36492	Nigeria	108853.9445	100896.3438	108853.9445	108853.9445	104634.515	0.00190569	0.53441438	0.510574726	0.133263059	0
2018	2020	2020	2019	2020	53224	Sudan	65829.10591	65304.4618	65829.10591	65829.10591	65965.0446	0.00783339	0.365760539	0.426051968	0.049479408	0
2018	2020	2020	2019	2020	18630	Ethiopia	250838.4344	241180.7921	250838.4344	250838.4344	245666.3399	0.001917779	0.113532674	0.141986658	0.007496977	0
2018	2020	2020	2019	2020	23761	Guinea-Bissau	16560.52752	15417.8811	16560.52752	16560.52752	16079.33487	0.005127383	0.181457122	0.291011009	0.055803509	0
2018	2020	2020	2019	2020	23663	Guinea-Bissau	16116.133	15588.83078	16116.133	16116.133	15814.5518	0.008842198	0.148056578	0.248408532	0.088755457	0
2018	2020	2020	2019	2020	23656	Guinea-Bissau	52032.71113	50026.6403	52032.71113	52032.71113	52476.27688	0.010757925	0.144068888	0.243062557	0.084757916	0
2018	2020	2020	2019	2020	23728	Guinea-Bissau	38674.29231	37639.7658	38674.29231	38674.29231	39253.16811	0.016661522	0.132384429	0.221492888	0.09533366	0
2018	2020	2020	2019	2020	22607	Guinea	217070.3364	209562.3757	217070.3364	217070.3364	213638.4053	0.012129427	0.525301512	0.686881737	0.175992577	0
2018	2020	2020	2019	2020	37100	Nigeria	324113.6095	305386.2756	324113.6095	324113.6095	314764.1467	0.015494306	0.498763673	0.503808567	0.24780016	0
2018	2020	2020	2019	2020	36756	Nigeria	173432.8269	163633.2653	173432.8269	173432.8269	168167.7376	0.016542264	0.556412469	0.522014462	0.128127375	0
2018	2020	2020	2019	2020	36735	Nigeria	352372.1935	329310.1484	352372.1935	352372.1935	340118.1982	0.010351365	0.594279077	0.541420132	0.084007579	0
2018	2020	2020	2019	2020	36678	Nigeria	280081.3293	264696.472	280081.3293	280081.3293	273761.0155	0.012613842	0.621708364	0.573512125	0.075800584	0
2018	2020	2020	2019	2020	36677	Nigeria	186754.297	176771.5486	186754.297	186754.297	182057.3528	0.008502746	0.673969831	0.615050435	0.095149268	0
2018	2020	2020	2019	2020	10748	Chad	119548.1589	107111.8928	119548.1589	119548.1589	112313.1039	0.005541919	0.45777196	0.534991235	0.1278124	0
2018	2020	2020	2019	2020	19353	Ethiopia	68080.62014	66364.05194	68080.62014	68080.62014	67663.15767	0.002311611	0.099062302	0.116290437	0.000856885	0
2018	2020	2020	2019	2020	18558	Ethiopia	106340.9974	101124.4892	106340.9974	106340.9974	104667.5921	0.002398362	0.106186168	0.127202298	0.002890254	0
2018	2020	2020	2019	2020	19453	Ethiopia	155598.2994	149739.8936	155598.2994	155598.2994	151797.0734	0.002138043	0.087022944	0.110291741	0.002714657	0
2018	2020	2020	2019	2020	18599	Ethiopia	187046.5615	179551.04	187046.5615	187046.5615	183156.9625	0.001445068	0.059302232	0.079390071	0.003423901	0
2018	2020	2020	2019	2020	19351	Ethiopia	277926.8233	266974.5738	277926.8233	277926.8233	272391.0983	0.001907474	0.152566572	0.180361795	0.011275071	0
2018	2020	2020	2019	2020	18521	Ethiopia	49755.27432	47503.69072	49755.27432	49755.27432	48335.59641	0.003370446	0.198525414	0.22679734	0.00694851	0
2018	2020	2020	2019	2020	23721	Guinea-Bissau	27040.51619	24773.78576	27040.51619	27040.51619	25038.31913	0.020605183	0.130472136	0.21446016	0.105970103	0
2018	2020	2020	2019	2020	5328	Burkina Faso	257386.1883	244727.2954	257386.1883	257386.1883	251104.2449	0.003680377	0.60009819	0.729131069	0.10988792	0
2018	2020	2020	2019	2020	36797	Nigeria	269404.5243	253523.6414	269404.5243	269404.5243	261060.7702	0.028696813	0.508436263	0.478226775	0.267904665	0
2018	2020	2020	2019	2020	36794	Nigeria	281313.8822	265192.8663	281313.8822	281313.8822	273407.9436	0.029205412	0.497508352	0.484423639	0.252471198	0
2018	2020	2020	2019	2020	37102	Nigeria	319534.4971	301128.3779	319534.4971	319534.4971	309993.5346	0.011659448	0.507473077	0.516071715	0.22607571	0
2018	2020	2020	2019	2020	36778	Nigeria	260822.0546	246091.9845	260822.0546	260822.0546	252822.2738	0.014841412	0.593473731	0.519865017	0.100342547	0
2018	2020	2020	2019	2020	36740	Nigeria	223132.7861	208638.9188	223132.7861	223132.7861	216664.2494	0.0108723	0.618397104	0.528435416	0.09112913	0
2018	2020	2020	2019	2020	36718	Nigeria	326418.0779	306369.2378	326418.0779	326418.0779	315278.5416	0.010546911	0.59988965	0.558367071	0.077548337	0
2018	2020	2020	2019	2020	10723	Chad	140716.7523	126362.6115	140716.7523	140716.7523	137242.7984	0.000480368	0.559131359	0.561970253	0.159103172	0
2018	2020	2020	2019	2020	18505	Ethiopia	53796.11408	50757.08451	53796.11408	53796.11408	52596.37253	0.003173393	0.182010174	0.211711481	0.006934377	0
2018	2020	2020	2019	2020	23686	Guinea-Bissau	6339.635971	6004.071102	6339.635971	6339.635971	6283.244314	0.005688314	0.156401583	0.261913349	0.070045564	0
2018	2020	2020	2019	2020	23699	Guinea-Bissau	6080.902773	6067.099737	6080.902773	6080.902773	6165.621571	0.005586384	0.171894098	0.279235151	0.060880271	0
2018	2020	2020	2019	2020	23685	Guinea-Bissau	23633.64838	23012.00641	23633.64838	23633.64838	23069.3018	0.005645289	0.190602437	0.298074349	0.058924307	0
2018	2020	2020	2019	2020	23733	Guinea-Bissau	8858.164171	8978.722244	8858.164171	8858.164171	8797.616043	0.005754591	0.172873285	0.271777358	0.080840541	0
2018	2020	2020	2019	2020	23736	Guinea-Bissau	31051.35664	29677.3735	31051.35664	31051.35664	29776.24463	0.008289515	0.169536892	0.267996849	0.081638028	0
2018	2020	2020	2019	2020	22624	Guinea	103514.3071	102598.3772	103514.3071	103514.3071	103012.9741	0.010107998	0.543658913	0.650602814	0.170495455	0
2018	2020	2020	2019	2020	22612	Guinea	221231.4591	212217.6328	221231.4591	221231.4591	216500.4233	0.007897779	0.644505386	0.678727681	0.206282912	0
2018	2020	2020	2019	2020	30003	Mali	82012.34133	77337.53809	82012.34133	82012.34133	79759.04033	0.014010902	0.768106845	0.828453904	0.14045038	0
2018	2020	2020	2019	2020	30026	Mali	1026300.972	957557.8493	1026300.972	1026300.972	991671.6554	0.013424252	0.796780469	0.814224186	0.196254153	0
2018	2020	2020	2019	2020	36790	Nigeria	187499.8194	176242.7502	187499.8194	187499.8194	181765.9547	0.027514022	0.515456969	0.485831511	0.266722392	0
2018	2020	2020	2019	2020	37050	Nigeria	193324.643	181867.9814	193324.643	193324.643	187772.6807	0.017739647	0.525045564	0.510570403	0.238352604	0
2018	2020	2020	2019	2020	36768	Nigeria	360269.4953	339940.7985	360269.4953	360269.4953	350723.2676	0.016060465	0.564329892	0.523412248	0.112896074	0
2018	2020	2020	2019	2020	36714	Nigeria	399996.2098	375828.4609	399996.2098	399996.2098	384841.3271	0.009755411	0.61516026	0.541514296	0.086798339	0
2018	2020	2020	2019	2020	10721	Chad	781381.2184	734733.8407	781381.2184	781381.2184	749876.2556	0.000406454	0.550893827	0.561413761	0.13516385	0
2018	2020	2020	2019	2020	10722	Chad	130690.6035	123905.2518	130690.6035	130690.6035	128700.2651	0.000493478	0.552608622	0.563302819	0.132441283	0
2018	2020	2020	2019	2020	53237	Sudan	376054.9904	350573.6686	376054.9904	376054.9904	362639.0428	0.006536552	0.420128033	0.535937296	0.039067173	0
2018	2020	2020	2019	2020	53329	Sudan	56761.57146	58841.13168	56761.57146	56761.57146	59071.5815	0.0059728	0.436497861	0.551171859	0.059090919	0
2018	2020	2020	2019	2020	53331	Sudan	102407.0459	101446.981	102407.0459	102407.0459	101114.4774	0.006464592	0.452284237	0.550291459	0.048522007	0
2018	2020	2020	2019	2020	44381	South Sudan	208756.8886	193634.7451	208756.8886	208756.8886	200802.1122	0.005560306	0.435796264	0.509198139	0.074346581	0.033077352
2018	2020	2020	2019	2020	53215	Sudan	117572.3065	109872.0565	117572.3065	117572.3065	113553.5885	0.00849607	0.502857017	0.57713888	0.038914025	0.000162891
2018	2020	2020	2019	2020	18514	Ethiopia	109788.594	102701.7491	109788.594	109788.594	105895.6956	0.004926407	0.175788935	0.214040471	0.02788571	0
2018	2020	2020	2019	2020	23731	Guinea-Bissau	7500.694734	7345.265895	7500.694734	7500.694734	7287.261424	0.005557551	0.183180458	0.281754195	0.072006104	0
2018	2020	2020	2019	2020	23734	Guinea-Bissau	15113.77577	14366.79089	15113.77577	15113.77577	14964.17857	0.009637112	0.157992743	0.256207455	0.094813389	0
2018	2020	2020	2019	2020	23665	Guinea-Bissau	10982.23156	10475.10429	10982.23156	10982.23156	10628.25323	0.006616753	0.153007897	0.249976171	0.100466496	0
2018	2020	2020	2019	2020	23713	Guinea-Bissau	17943.97238	15881.31753	17943.97238	17943.97238	16552.59634	0.015993317	0.130588289	0.209229958	0.123449292	0
2018	2020	2020	2019	2020	53003	Burkina Faso	134027.6686	129392.6848	134027.6686	134027.6686	131595.6709	0.003668258	0.595348369	0.684308537	0.206011204	0
2018	2020	2020	2019	2020	5345	Burkina Faso	102456.3233	100297.4594	102456.3233	102456.3233	101394.2954	0.003384754	0.592272983	0.691782798	0.134791307	0
2018	2020	2020	2019	2020	5342	Burkina Faso	188510.9013	182961.3964	188510.9013	188510.9013	185684.1434	0.003118289	0.593748623	0.71435666	0.12240281	0
2018	2020	2020	2019	2020	36708	Nigeria	258417.7974	242361.7267	258417.7974	258417.7974	249699.6481	0.010335087	0.622060806	0.535355681	0.084325394	0
2018	2020	2020	2019	2020	36669	Nigeria	333497.4029	315047.1001	333497.4029	333497.4029	324628.4488	0.008088316	0.650480587	0.604084715	0.100594283	0
2018	2020	2020	2019	2020	36493	Nigeria	417774.8314	388738.3016	417774.8314	417774.8314	408203.7815	0.002677066	0.424508295	0.461833003	0.108821506	0
2018	2020	2020	2019	2020	36485	Nigeria	172833.3929	162250.0767	172833.3929	172833.3929	166429.1817	0.001826818	0.501360398	0.477469805	0.130532699	0
2018	2020	2020	2019	2020	53320	Sudan	62098.03186	61719.32575	62098.03186	62098.03186	64013.14342	0.003946423	0.427835826	0.5497263	0.030654985	0
2018	2020	2020	2019	2020	53258	Sudan	68002.44329	63943.41238	68002.44329	68002.44329	67441.7409	0.004787655	0.404587587	0.529393043	0.046513976	0
2018	2020	2020	2019	2020	18628	Ethiopia	268797.1271	257993.4469	268797.1271	268797.1271	263111.869	0.002269879	0.069076724	0.091110075	0.007116497	0
2018	2020	2020	2019	2020	23689	Guinea-Bissau	7651.68417	7605.841391	7651.68417	7651.68417	7792.282202	0.005956073	0.153171421	0.265854037	0.059293171	0
2018	2020	2020	2019	2020	23710	Guinea-Bissau	6707.314034	6462.898603	6707.314034	6707.314034	6502.671454	0.041201791	0.144123046	0.229575447	0.101668901	0
2018	2020	2020	2019	2020	37109	Nigeria	401971.9333	378889.6637	401971.9333	401971.9333	390167.119	0.011826222	0.524296992	0.519091417	0.161908572	0
2018	2020	2020	2019	2020	36722	Nigeria	427453.0604	400327.3756	427453.0604	427453.0604	412661.5341	0.00895159	0.607839075	0.55428323	0.087347381	0
2018	2020	2020	2019	2020	36490	Nigeria	408569.9077	382122.799	408569.9077	408569.9077	391091.1424	0.00262992	0.42776651	0.460775717	0.111279398	0
2018	2020	2020	2019	2020	7483	Cameroon	394642.6949	375759.5902	394642.6949	394642.6949	371986.3722	0.000198226	0.708349495	0.703144177	0.130562522	0
2018	2020	2020	2019	2020	53222	Sudan	23081.12986	23599.20235	23081.12986	23081.12986	23113.50596	0.007381279	0.349382414	0.406267257	0.064260565	0
2018	2020	2020	2019	2020	53316	Sudan	343989.5733	315133.737	343989.5733	343989.5733	334653.4664	0.006982173	0.404649972	0.492742917	0.042464125	0
2018	2020	2020	2019	2020	18535	Ethiopia	222839.2886	214917.3824	222839.2886	222839.2886	219301.5002	0.003010126	0.121081865	0.147759611	0.031503824	0
2018	2020	2020	2019	2020	19452	Ethiopia	4641.026033	5508.139166	4641.026033	4641.026033	5351.823957	0.001531409	0.19008046	0.220279924	0.000216261	0
2018	2020	2020	2019	2020	23694	Guinea-Bissau	18025.47128	18267.80617	18025.47128	18025.47128	17928.11878	0.0062531	0.169716993	0.275733029	0.058056973	0
2018	2020	2020	2019	2020	23657	Guinea-Bissau	21675.08151	21205.83656	21675.08151	21675.08151	21633.91669	0.007447181	0.152755087	0.247775751	0.098649575	0
2018	2020	2020	2019	2020	23660	Guinea-Bissau	8726.330722	8673.171121	8726.330722	8726.330722	8446.851967	0.011039189	0.134427475	0.218091786	0.122141	0
2018	2020	2020	2019	2020	5353	Burkina Faso	154919.6634	149286.6994	154919.6634	154919.6634	152172.7081	0.002224277	0.704925964	0.710304528	0.190089303	0.009011692
2018	2020	2020	2019	2020	5312	Burkina Faso	301825.339	286723.2061	301825.339	301825.339	293970.3395	0.002010686	0.67904467	0.709201644	0.260568193	0
2018	2020	2020	2019	2020	36791	Nigeria	221391.6727	208408.1199	221391.6727	221391.6727	215340.818	0.023895318	0.490520434	0.456312561	0.268426811	0
2018	2020	2020	2019	2020	36744	Nigeria	153296.4057	143105.504	153296.4057	153296.4057	149606.8187	0.01280492	0.630317798	0.545918961	0.111340203	0
2018	2020	2020	2019	2020	36747	Nigeria	953640.0235	899182.3931	953640.0235	953640.0235	924014.2843	0.007945527	0.62455938	0.563621497	0.061639766	0
2018	2020	2020	2019	2020	10724	Chad	210824.045	190401.282	210824.045	210824.045	201290.985	0.000459598	0.554441617	0.56093468	0.145201008	0
2018	2020	2020	2019	2020	10731	Chad	93290.01775	87668.86737	93290.01775	93290.01775	90262.17791	0.00688963	0.416236206	0.484933065	0.136347621	0
2018	2020	2020	2019	2020	53311	Sudan	470047.0649	432047.123	470047.0649	470047.0649	445728.6961	0.005969991	0.435914231	0.524617401	0.041263367	0
2018	2020	2020	2019	2020	53240	Sudan	215401.1811	194120.6581	215401.1811	215401.1811	204223.6127	0.006946248	0.426002095	0.524069634	0.036710559	0
2018	2020	2020	2019	2020	19352	Ethiopia	94736.15511	89733.47381	94736.15511	94736.15511	91432.43803	0.001939917	0.068047752	0.087817398	0.001814093	0
2018	2020	2020	2019	2020	23738	Guinea-Bissau	30363.18579	27630.98921	30363.18579	30363.18579	28769.90667	0.00712998	0.192555486	0.286170568	0.085237762	0
2018	2020	2020	2019	2020	23730	Guinea-Bissau	9415.938532	9015.917482	9415.938532	9415.938532	9412.205513	0.008929369	0.165427926	0.262342784	0.08404279	0
2018	2020	2020	2019	2020	36706	Nigeria	269184.4732	251982.3019	269184.4732	269184.4732	261375.9836	0.007919968	0.631368412	0.571743137	0.084700801	0
2018	2020	2020	2019	2020	37091	Nigeria	167803.3003	157351.7684	167803.3003	167803.3003	162271.755	0.007241296	0.453610232	0.534901079	0.163362277	0
2018	2020	2020	2019	2020	53319	Sudan	102335.2576	101285.7159	102335.2576	102335.2576	103457.5528	0.003957515	0.443054814	0.558526854	0.029076634	0
2018	2020	2020	2019	2020	18616	Ethiopia	105392.9212	101552.6473	105392.9212	105392.9212	103545.8705	0.002336904	0.155070601	0.186234749	0.072607268	0.008803235
2018	2020	2020	2019	2020	18596	Ethiopia	290348.9458	279879.8908	290348.9458	290348.9458	285243.7616	0.002232065	0.125951524	0.153742584	0.00416906	0
2018	2020	2020	2019	2020	18594	Ethiopia	172773.4052	168007.4914	172773.4052	172773.4052	170101.9327	0.002051349	0.082295192	0.1050753	0.002701531	0
2018	2020	2020	2019	2020	18625	Ethiopia	4408.03016	4458.461411	4408.03016	4408.03016	4502.408903	0.001930934	0.080091994	0.105760417	0.023729945	0
2018	2020	2020	2019	2020	23693	Guinea-Bissau	5141.15425	4876.617381	5141.15425	5141.15425	5045.580219	0.006229587	0.161455973	0.254096324	0.079080313	0
2018	2020	2020	2019	2020	23690	Guinea-Bissau	3870.364474	3535.002459	3870.364474	3870.364474	3654.117943	0.006671238	0.16465074	0.261325695	0.075391896	0
2018	2020	2020	2019	2020	23645	Guinea-Bissau	9599.663451	8972.727087	9599.663451	9599.663451	9511.162006	0.007854214	0.198025546	0.293543108	0.07229109	0
2018	2020	2020	2019	2020	23682	Guinea-Bissau	56910.80009	53676.4421	56910.80009	56910.80009	54669.22525	0.007175353	0.198345044	0.292629173	0.078398822	0
2018	2020	2020	2019	2020	23722	Guinea-Bissau	2675.147638	2651.679127	2675.147638	2675.147638	2716.199914	0.039268291	0.151883614	0.237906418	0.111592706	0
2018	2020	2020	2019	2020	22640	Guinea	127697.2997	126463.5116	127697.2997	127697.2997	127071.8788	0.009566205	0.575645617	0.649780803	0.186672818	0
2018	2020	2020	2019	2020	53005	Burkina Faso	182375.436	169245.5448	182375.436	182375.436	175682.1636	0.002105553	0.69907696	0.69118814	0.192990403	0
2018	2020	2020	2019	2020	5327	Burkina Faso	219048.5386	207993.0934	219048.5386	219048.5386	213514.8621	0.002439396	0.603033945	0.739840711	0.092718984	0
2018	2020	2020	2019	2020	3215	Benin	229121.2886	209334.5932	229121.2886	229121.2886	219111.9978	0.001589256	0.714891008	0.706544236	0.38994589	0.00192881
2018	2020	2020	2019	2020	36801	Nigeria	224119.9157	211319.5814	224119.9157	224119.9157	217264.2295	0.025121312	0.520233434	0.471901506	0.229278241	0
2018	2020	2020	2019	2020	36738	Nigeria	150539.5302	141195.0983	150539.5302	150539.5302	145911.4979	0.010166552	0.632100915	0.543616158	0.109450934	0
2018	2020	2020	2019	2020	36712	Nigeria	443230.2132	417327.3498	443230.2132	443230.2132	429051.558	0.010104063	0.631658014	0.566129795	0.060908866	0
2018	2020	2020	2019	2020	36736	Nigeria	432555.3923	406161.3187	432555.3923	432555.3923	420286.0555	0.007983302	0.632877327	0.583654008	0.05143178	0
2018	2020	2020	2019	2020	36717	Nigeria	349434.9873	326803.0744	349434.9873	349434.9873	339382.2508	0.007067519	0.635230636	0.602125165	0.050968606	0
2018	2020	2020	2019	2020	36661	Nigeria	378982.7274	358594.6127	378982.7274	378982.7274	368630.3612	0.006111459	0.621840259	0.577991595	0.093569876	0
2018	2020	2020	2019	2020	36436	Nigeria	348097.4315	326926.4074	348097.4315	348097.4315	336834.8086	0.015031854	0.626974364	0.619357309	0.097863138	0
2018	2020	2020	2019	2020	37082	Nigeria	142466.8085	133207.5037	142466.8085	142466.8085	138395.095	0.004421975	0.35677522	0.449180565	0.17209872	0
2018	2020	2020	2019	2020	10732	Chad	256436.894	240882.914	256436.894	256436.894	248706.783	0.007302637	0.413696365	0.461111707	0.138191475	0
2018	2020	2020	2019	2020	19454	Ethiopia	154479.7636	150602.0851	154479.7636	154479.7636	153978.3359	0.002189151	0.086635053	0.112625337	0.012900868	0
2018	2020	2020	2019	2020	23695	Guinea-Bissau	3986.892603	3868.25586	3986.892603	3986.892603	3862.736385	0.007085887	0.177880366	0.273698719	0.073662848	0
2018	2020	2020	2019	2020	23664	Guinea-Bissau	4722.026968	4432.206983	4722.026968	4722.026968	4557.871409	0.007832357	0.152593853	0.241445375	0.118379371	0
2018	2020	2020	2019	2020	5341	Burkina Faso	320015.4185	293225.0167	320015.4185	320015.4185	306252.6049	0.002685341	0.626535747	0.697764601	0.206837335	0
2018	2020	2020	2019	2020	5331	Burkina Faso	288369.2969	266665.1339	288369.2969	288369.2969	276700.6202	0.002641447	0.621227327	0.736884674	0.116424422	0
2018	2020	2020	2019	2020	36774	Nigeria	269338.5508	254354.283	269338.5508	269338.5508	262340.3099	0.010964106	0.598982743	0.529164454	0.105526635	0
2018	2020	2020	2019	2020	36724	Nigeria	266179.862	249215.5782	266179.862	266179.862	258140.3187	0.010226868	0.632055707	0.535691695	0.09445876	0
2018	2020	2020	2019	2020	36725	Nigeria	248413.8786	233779.9649	248413.8786	248413.8786	240060.0643	0.010279697	0.637905084	0.542301642	0.093758736	0
2018	2020	2020	2019	2020	36730	Nigeria	654168.0181	612266.201	654168.0181	654168.0181	633983.4229	0.008908496	0.628402559	0.556518949	0.078442642	0
2018	2020	2020	2019	2020	36723	Nigeria	651606.2077	610976.5338	651606.2077	651606.2077	636905.2402	0.011271852	0.634011934	0.574915656	0.060374914	0
2018	2020	2020	2019	2020	36726	Nigeria	469022.3057	439326.6113	469022.3057	469022.3057	453846.5374	0.008016661	0.626794073	0.559683761	0.067536726	0
2018	2020	2020	2019	2020	36743	Nigeria	417175.5206	387679.9275	417175.5206	417175.5206	400984.9609	0.0071405	0.631888706	0.588512728	0.055285074	0
2018	2020	2020	2019	2020	36748	Nigeria	251635.7692	236320.894	251635.7692	251635.7692	243501.8613	0.010385512	0.621842843	0.55916102	0.087878402	0
2018	2020	2020	2019	2020	36674	Nigeria	253683.6508	239798.5401	253683.6508	253683.6508	246812.8161	0.007828933	0.637252448	0.599322869	0.098004817	0
2018	2020	2020	2019	2020	18692	Ethiopia	22308.94513	21186.57137	22308.94513	22308.94513	21628.97497	0.001880205	0.220447161	0.253184978	0.048134657	0.648462537
2018	2020	2020	2019	2020	18608	Ethiopia	140264.2617	134926.833	140264.2617	140264.2617	137839.23	0.001831057	0.096532638	0.1220384	0.008413426	0
2018	2020	2020	2019	2020	18518	Ethiopia	65886.25184	62717.85243	65886.25184	65886.25184	63581.55322	0.002830362	0.198802237	0.232610764	0.005062394	0
2018	2020	2020	2019	2020	23697	Guinea-Bissau	2539.267791	2579.889684	2539.267791	2539.267791	2629.820442	0.006119225	0.156698108	0.245262413	0.065718854	0
2018	2020	2020	2019	2020	23681	Guinea-Bissau	8086.056351	8221.695931	8086.056351	8086.056351	7849.830908	0.008570376	0.190501481	0.282343245	0.078175418	0
2018	2020	2020	2019	2020	23647	Guinea-Bissau	9925.263612	9784.448838	9925.263612	9925.263612	9638.047302	0.008221272	0.202730094	0.293845838	0.085383913	0
2018	2020	2020	2019	2020	23649	Guinea-Bissau	45217.73641	41544.71656	45217.73641	45217.73641	42770.46499	0.00606741	0.195655456	0.294539036	0.077897008	0
2018	2020	2020	2019	2020	23744	Guinea-Bissau	13903.01921	13128.12758	13903.01921	13903.01921	13487.04576	0.01221268	0.162126244	0.242926569	0.106748114	0
2018	2020	2020	2019	2020	23669	Guinea-Bissau	23127.32766	21793.99447	23127.32766	23127.32766	22521.25862	0.008489894	0.135743424	0.213442727	0.139402291	0
2018	2020	2020	2019	2020	23714	Guinea-Bissau	10215.4339	9265.757153	10215.4339	10215.4339	10191.12582	0.03057255	0.117745047	0.189244794	0.126273158	0
2018	2020	2020	2019	2020	23719	Guinea-Bissau	5436.929558	5229.242125	5436.929558	5436.929558	5486.464991	0.034154466	0.130400823	0.209511994	0.110028081	0
2018	2020	2020	2019	2020	22627	Guinea	178140.5253	174593.5272	178140.5253	178140.5253	176634.9266	0.008298685	0.490883015	0.636870475	0.156477254	0
2018	2020	2020	2019	2020	5357	Burkina Faso	181461.0541	174012.1806	181461.0541	181461.0541	178077.0749	0.002888976	0.711197868	0.718150069	0.164969641	0
2018	2020	2020	2019	2020	5338	Burkina Faso	332270.5158	309594.2509	332270.5158	332270.5158	320855.9212	0.002036124	0.654934164	0.698563418	0.276370701	0.002404411
2018	2020	2020	2019	2020	5343	Burkina Faso	335231.6692	320199.3748	335231.6692	335231.6692	327826.4838	0.002651233	0.62651362	0.744868488	0.109595054	0
2018	2020	2020	2019	2020	5351	Burkina Faso	184183.1396	160148.5684	184183.1396	184183.1396	171277.0534	0.006556974	0.625813943	0.696422217	0.422534317	0
2018	2020	2020	2019	2020	36715	Nigeria	358818.938	336257.3298	358818.938	358818.938	346998.5839	0.012014004	0.635501313	0.557539795	0.080298895	0
2018	2020	2020	2019	2020	36491	Nigeria	142839.9256	133705.9947	142839.9256	142839.9256	137405.8827	0.006694522	0.365458768	0.447637056	0.174076915	0
2018	2020	2020	2019	2020	36498	Nigeria	629303.4386	591304.8802	629303.4386	629303.4386	607979.5882	0.002459826	0.429290003	0.462909295	0.093127476	0
2018	2020	2020	2019	2020	44378	South Sudan	67141.95183	62740.27833	67141.95183	67141.95183	64797.51357	0.005949576	0.439972919	0.505206834	0.079163788	0.031250959
2018	2020	2020	2019	2020	18547	Ethiopia	157878.0832	151079.2653	157878.0832	157878.0832	152996.5629	0.002249129	0.130859509	0.15606912	0.019008623	0
2018	2020	2020	2019	2020	18677	Ethiopia	7158.291893	6342.839901	7158.291893	7158.291893	6609.20164	0.001721272	0.142421834	0.173879109	0.001038552	0
2018	2020	2020	2019	2020	19349	Ethiopia	121400.3336	114698.9753	121400.3336	121400.3336	117054.2581	0.00160663	0.066671385	0.088956337	0.012641791	0
2018	2020	2020	2019	2020	18610	Ethiopia	238572.232	229351.8142	238572.232	238572.232	234549.063	0.002169342	0.153816318	0.180828558	0.015354056	0
2018	2020	2020	2019	2020	18506	Ethiopia	63940.28884	62409.87896	63940.28884	63940.28884	63291.33668	0.00630402	0.21700666	0.251160552	0.057228453	0
2018	2020	2020	2019	2020	23680	Guinea-Bissau	61442.10162	56357.21322	61442.10162	61442.10162	58556.42075	0.007782281	0.204054972	0.292718699	0.086852003	0
2018	2020	2020	2019	2020	23650	Guinea-Bissau	84477.70525	79377.436	84477.70525	84477.70525	81161.90345	0.006093295	0.19600829	0.295080877	0.07332797	0
2018	2020	2020	2019	2020	23678	Guinea-Bissau	14052.47899	13389.83341	14052.47899	14052.47899	13601.6506	0.006872257	0.195800401	0.290209518	0.075513189	0
2018	2020	2020	2019	2020	23746	Guinea-Bissau	35193.03588	34020.89326	35193.03588	35193.03588	35049.44689	0.006297238	0.196644262	0.297300434	0.059696111	0
2018	2020	2020	2019	2020	23747	Guinea-Bissau	29742.59097	27030.59779	29742.59097	29742.59097	28282.62347	0.006566735	0.193298161	0.291292127	0.078931069	0
2018	2020	2020	2019	2020	23751	Guinea-Bissau	21799.44481	20362.14031	21799.44481	21799.44481	20764.11636	0.005801894	0.19568642	0.296021461	0.074717299	0
2018	2020	2020	2019	2020	23749	Guinea-Bissau	15368.69299	14330.36198	15368.69299	15368.69299	14600.92675	0.005765676	0.195653874	0.295992273	0.075577003	0
2018	2020	2020	2019	2020	23752	Guinea-Bissau	13472.39186	12918.57405	13472.39186	13472.39186	13268.96169	0.006159669	0.19644812	0.297069294	0.063313472	0
2018	2020	2020	2019	2020	30022	Mali	28646.80547	27190.82466	28646.80547	28646.80547	27457.25639	0.019274046	0.764368007	0.791094086	0.207283941	0
2018	2020	2020	2019	2020	36762	Nigeria	310181.8731	292731.027	310181.8731	310181.8731	301307.1748	0.01677289	0.549239787	0.523101474	0.14451695	0
2018	2020	2020	2019	2020	36727	Nigeria	228271.54	214104.4181	228271.54	228271.54	221692.084	0.006373896	0.642809429	0.535898355	0.082578104	0
2018	2020	2020	2019	2020	36733	Nigeria	230717.1443	216905.0729	230717.1443	230717.1443	223698.6122	0.010325558	0.640392666	0.551875344	0.086571558	0
2018	2020	2020	2019	2020	36749	Nigeria	281581.1725	263856.34	281581.1725	281581.1725	272905.3764	0.006951453	0.646016941	0.568530229	0.085125031	0
2018	2020	2020	2019	2020	36721	Nigeria	324728.6303	305488.4788	324728.6303	324728.6303	313682.6356	0.007867366	0.639577931	0.569760275	0.098268837	0
2018	2020	2020	2019	2020	10672	Chad	208732.5229	195196.7885	208732.5229	208732.5229	202413.0607	0.003403987	0.507607512	0.542643304	0.121010126	0
2018	2020	2020	2019	2020	53232	Sudan	171638.616	155217.6211	171638.616	171638.616	168636.6522	0.00619212	0.434663006	0.555424362	0.040925802	0
2018	2020	2020	2019	2020	53326	Sudan	178537.4186	178190.3412	178537.4186	178537.4186	179265.2856	0.009495891	0.437286461	0.501478217	0.041122922	0.000285691
2018	2020	2020	2019	2020	18576	Ethiopia	227972.8642	219070.3799	227972.8642	227972.8642	223769.3962	0.002329977	0.119021603	0.146489612	0.021402947	0
2018	2020	2020	2019	2020	18583	Ethiopia	291430.6656	280564.2353	291430.6656	291430.6656	286091.9234	0.002597174	0.108560985	0.133840802	0.007412348	0
2018	2020	2020	2019	2020	18574	Ethiopia	117961.9859	112170.0173	117961.9859	117961.9859	116353.4206	0.00219093	0.081781805	0.107177189	0.004051909	0
2018	2020	2020	2019	2020	19350	Ethiopia	33555.66425	31493.59087	33555.66425	33555.66425	31070.72795	0.001281475	0.046199702	0.065234748	0	0
2018	2020	2020	2019	2020	18674	Ethiopia	80768.96118	78346.95118	80768.96118	80768.96118	80423.59065	0.001864701	0.11949602	0.15519004	0.001051574	0
2018	2020	2020	2019	2020	23698	Guinea-Bissau	3103.78299	3100.286591	3103.78299	3103.78299	3059.078888	0.007367757	0.16884671	0.251891412	0.075354142	0
2018	2020	2020	2019	2020	23646	Guinea-Bissau	6951.967825	6855.474714	6951.967825	6951.967825	6671.023694	0.008373571	0.198524912	0.285682458	0.081359337	0
2018	2020	2020	2019	2020	23750	Guinea-Bissau	30561.72896	28649.89176	30561.72896	30561.72896	29666.65484	0.006770417	0.197029352	0.29247576	0.074718513	0
2018	2020	2020	2019	2020	23654	Guinea-Bissau	18461.93427	17307.01882	18461.93427	18461.93427	17921.23188	0.006770417	0.197029352	0.29247576	0.074718513	0
2018	2020	2020	2019	2020	23653	Guinea-Bissau	21075.03061	20142.32204	21075.03061	21075.03061	20798.4393	0.006510235	0.196886759	0.295322115	0.065435087	0
2018	2020	2020	2019	2020	23648	Guinea-Bissau	9191.094262	8832.439605	9191.094262	9191.094262	9112.963324	0.006437634	0.196845971	0.296136296	0.062835297	0
2018	2020	2020	2019	2020	23652	Guinea-Bissau	13198.50395	12800.47531	13198.50395	13198.50395	13189.64888	0.006316471	0.196776897	0.297515124	0.058487374	0
2018	2020	2020	2019	2020	23748	Guinea-Bissau	19053.67623	18479.07256	19053.67623	19053.67623	19040.89285	0.006316471	0.196776897	0.297515124	0.058487374	0
2018	2020	2020	2019	2020	23651	Guinea-Bissau	38385.88222	37228.27522	38385.88222	38385.88222	38360.12858	0.006316471	0.196776897	0.297515124	0.058487374	0
2018	2020	2020	2019	2020	23745	Guinea-Bissau	8994.225352	8554.934995	8994.225352	8994.225352	8914.562	0.009314158	0.186240301	0.267114089	0.089061884	0
2018	2020	2020	2019	2020	23742	Guinea-Bissau	21483.69201	20287.93419	21483.69201	21483.69201	20808.54142	0.018515955	0.159974331	0.232212966	0.138272344	0
2018	2020	2020	2019	2020	5355	Burkina Faso	381443.012	354439.2836	381443.012	381443.012	367639.9678	0.001686255	0.711979032	0.725168939	0.265162202	0
2018	2020	2020	2019	2020	36766	Nigeria	332498.2722	313269.4255	332498.2722	332498.2722	322191.6354	0.01391185	0.615690473	0.531238927	0.108725815	0
2018	2020	2020	2019	2020	36732	Nigeria	234724.9576	220369.7894	234724.9576	234724.9576	227939.8966	0.009655171	0.654644255	0.559451615	0.073187556	0
2018	2020	2020	2019	2020	36480	Nigeria	418283.3369	391961.8714	418283.3369	418283.3369	405403.8466	0.001401048	0.500633611	0.488891169	0.118559647	0
2018	2020	2020	2019	2020	18580	Ethiopia	167777.006	160531.0888	167777.006	167777.006	163881.1215	0.001943024	0.073381808	0.095476032	0.016674272	0
2018	2020	2020	2019	2020	23679	Guinea-Bissau	12451.45594	12056.59873	12451.45594	12451.45594	12592.66695	0.00828429	0.195938108	0.28220901	0.076855781	0
2018	2020	2020	2019	2020	23740	Guinea-Bissau	3053.994409	3108.07643	3053.994409	3053.994409	3051.250435	0.010070981	0.175725536	0.251631076	0.10759739	0
2018	2020	2020	2019	2020	5329	Burkina Faso	415930.8224	388973.2843	415930.8224	415930.8224	403281.2754	0.004187524	0.634748225	0.723469669	0.217120161	0
2018	2020	2020	2019	2020	36750	Nigeria	233972.6976	220863.1403	233972.6976	233972.6976	226637.7523	0.015784239	0.582939688	0.530142289	0.124983156	0
2018	2020	2020	2019	2020	36729	Nigeria	402174.3454	378006.8329	402174.3454	402174.3454	390157.418	0.006164894	0.640036957	0.532468226	0.096551564	0
2018	2020	2020	2019	2020	36438	Nigeria	468514.9857	439817.0335	468514.9857	468514.9857	453880.7995	0.013221789	0.565659553	0.606530225	0.116529349	0
2018	2020	2020	2019	2020	37093	Nigeria	303819.4772	283572.2531	303819.4772	303819.4772	292058.4157	0.01357308	0.435097152	0.517968173	0.162402824	0
2018	2020	2020	2019	2020	18690	Ethiopia	66550.88551	62425.71523	66550.88551	66550.88551	64544.37103	0.001603432	0.15027274	0.185772101	0.053262478	0.299692555
2018	2020	2020	2019	2020	18672	Ethiopia	186570.0953	178639.132	186570.0953	186570.0953	181559.5497	0.001748004	0.065176339	0.08768205	0.014453466	0
2018	2020	2020	2019	2020	18527	Ethiopia	5354.246711	6224.415391	5354.246711	5354.246711	5812.4495	0.005048457	0.165251418	0.216802582	0.015823487	0
2018	2020	2020	2019	2020	36711	Nigeria	282495.6684	265205.4786	282495.6684	282495.6684	273306.1021	0.00681639	0.64096616	0.551380838	0.085837514	0
2018	2020	2020	2019	2020	36437	Nigeria	181292.035	170185.3659	181292.035	181292.035	176010.6204	0.015496828	0.621407214	0.620048387	0.095328635	0
2018	2020	2020	2019	2020	36430	Nigeria	228852.0986	214618.2627	228852.0986	228852.0986	221288.8447	0.017367276	0.493053249	0.576387764	0.170590654	0
2018	2020	2020	2019	2020	53233	Sudan	148053.4992	131471.0494	148053.4992	148053.4992	142532.2453	0.006549764	0.440686601	0.561590069	0.039833512	0
2018	2020	2020	2019	2020	53220	Sudan	98424.04508	90995.83856	98424.04508	98424.04508	93665.97083	0.007201704	0.483489972	0.532884076	0.054788472	0.014143475
2018	2020	2020	2019	2020	18510	Ethiopia	75480.34345	72838.38499	75480.34345	75480.34345	74668.43087	0.0030143	0.203828615	0.242869336	0.008844716	0
2018	2020	2020	2019	2020	5358	Burkina Faso	297214.1483	275491.0263	297214.1483	297214.1483	286027.6723	0.002834571	0.672709406	0.666648265	0.161081782	0
2018	2020	2020	2019	2020	36802	Nigeria	406824.8107	382768.8096	406824.8107	406824.8107	395199.7882	0.012308667	0.54303916	0.503492459	0.272359174	0
2018	2020	2020	2019	2020	36804	Nigeria	237426.0445	223354.0124	237426.0445	237426.0445	229212.2202	0.013657414	0.558422147	0.512446735	0.235440361	0
2018	2020	2020	2019	2020	36709	Nigeria	265215.6657	248497.3228	265215.6657	265215.6657	257884.7906	0.006035103	0.627719506	0.528585958	0.101572209	0
2018	2020	2020	2019	2020	36720	Nigeria	184460.4652	173267.6165	184460.4652	184460.4652	178097.3842	0.009376606	0.63820247	0.545392121	0.072992469	0
2018	2020	2020	2019	2020	36660	Nigeria	137019.1158	129500.2126	137019.1158	137019.1158	133232.195	0.008655521	0.614985266	0.597429249	0.106765984	0
2018	2020	2020	2019	2020	53228	Sudan	80033.79176	79966.94227	80033.79176	80033.79176	79884.90139	0.008259568	0.394086334	0.464597922	0.075852428	0
2018	2020	2020	2019	2020	18592	Ethiopia	212075.9485	202582.9698	212075.9485	212075.9485	206104.8334	0.002380474	0.081689846	0.103297819	0.002927056	0
2018	2020	2020	2019	2020	18664	Ethiopia	131242.709	126185.3855	131242.709	131242.709	128677.7296	0.002145081	0.095829024	0.12048499	0.008028962	0
2018	2020	2020	2019	2020	18536	Ethiopia	150584.2011	145137.5139	150584.2011	150584.2011	147473.369	0.001975105	0.098847388	0.119774972	0.025581811	0
2018	2020	2020	2019	2020	18526	Ethiopia	84912.19128	80190.29238	84912.19128	84912.19128	81684.17536	0.005130162	0.18482893	0.228111786	0.024675126	0
2018	2020	2020	2019	2020	23684	Guinea-Bissau	3448.346237	3609.117996	3448.346237	3448.346237	3441.26873	0.010858594	0.187362779	0.256672113	0.116827181	0
2018	2020	2020	2019	2020	23758	Guinea-Bissau	20073.65626	19153.51267	20073.65626	20073.65626	19460.5041	0.019965787	0.148581765	0.221596298	0.158710195	0
2018	2020	2020	2019	2020	22606	Guinea	506796.4354	481605.7695	506796.4354	506796.4354	493913.0503	0.004194082	0.636678957	0.761843048	0.199995368	0
2018	2020	2020	2019	2020	22626	Guinea	351408.0475	340492.0352	351408.0475	351408.0475	345777.471	0.006593246	0.49762071	0.622834996	0.134412761	0
2018	2020	2020	2019	2020	30027	Mali	63552.83011	59604.97873	63552.83011	63552.83011	61475.65025	0.01483585	0.783367377	0.827443695	0.178447247	0
2018	2020	2020	2019	2020	3212	Benin	334444.7641	306312.54	334444.7641	334444.7641	320329.5524	0.001386141	0.706328329	0.716045754	0.42213823	0.004282943
2018	2020	2020	2019	2020	36788	Nigeria	365279.2971	343849.1729	365279.2971	365279.2971	354298.1669	0.026152557	0.509156227	0.457715996	0.242723722	0.021164139
2018	2020	2020	2019	2020	36796	Nigeria	236713.6446	222987.3604	236713.6446	236713.6446	229027.2535	0.029360579	0.54479435	0.489742609	0.273566206	0
2018	2020	2020	2019	2020	36792	Nigeria	186858.6044	176004.9614	186858.6044	186858.6044	181688.5947	0.01361689	0.556128	0.503091408	0.265667891	0
2018	2020	2020	2019	2020	36719	Nigeria	233213.6764	218893.7993	233213.6764	233213.6764	227067.4757	0.006710849	0.629555862	0.544867583	0.090107405	0
2018	2020	2020	2019	2020	36707	Nigeria	294387.3349	274952.8026	294387.3349	294387.3349	283530.4289	0.007643308	0.628411546	0.559554759	0.091967893	0
2018	2020	2020	2019	2020	36658	Nigeria	470696.917	445318.1896	470696.917	470696.917	456666.1578	0.006604062	0.610238373	0.570985185	0.092595699	0
2018	2020	2020	2019	2020	37083	Nigeria	225335.7009	210815.627	225335.7009	225335.7009	217736.3605	0.014856549	0.431989036	0.50792464	0.181413403	0
2018	2020	2020	2019	2020	10681	Chad	155437.0763	144919.6421	155437.0763	155437.0763	149993.2539	0.010128092	0.435132907	0.481310967	0.136368008	0
2018	2020	2020	2019	2020	10733	Chad	74180.19549	69912.25076	74180.19549	74180.19549	72001.40236	0.007907825	0.398835303	0.424427479	0.168593032	0
2018	2020	2020	2019	2020	53216	Sudan	186892.6764	175205.67	186892.6764	186892.6764	180942.579	0.008911929	0.492950464	0.557398525	0.051380109	7.10E-05
2018	2020	2020	2019	2020	18499	Ethiopia	25722.91042	24709.84282	25722.91042	25722.91042	25359.82207	0.005835951	0.194723495	0.221694541	0.04762212	0.000664477
2018	2020	2020	2019	2020	23743	Guinea-Bissau	13526.06066	13169.47484	13526.06066	13526.06066	13330.71977	0.015142645	0.176543421	0.241594906	0.116954195	0
2018	2020	2020	2019	2020	22632	Guinea	421578.8379	392166.0267	421578.8379	421578.8379	406346.3946	0.006799123	0.750311764	0.75110739	0.22782277	0
2018	2020	2020	2019	2020	5326	Burkina Faso	161386.3843	150247.8523	161386.3843	161386.3843	155935.3694	0.002174403	0.62542273	0.733597744	0.135727744	0
2018	2020	2020	2019	2020	3213	Benin	264633.4812	236096.8889	264633.4812	264633.4812	250145.5914	0.001274608	0.700415507	0.704505358	0.264832297	0.679094709
2018	2020	2020	2019	2020	36739	Nigeria	341533.4417	320565.8091	341533.4417	341533.4417	331190.3084	0.00573267	0.62825776	0.526444819	0.108756976	0
2018	2020	2020	2019	2020	37086	Nigeria	206014.4895	192486.4442	206014.4895	206014.4895	199242.6996	0.00479128	0.367172814	0.45085009	0.20491546	0
2018	2020	2020	2019	2020	53354	Sudan	47468.08393	47741.24455	47468.08393	47468.08393	47191.42019	0.008917083	0.447343425	0.558309519	0.050010906	0
2018	2020	2020	2019	2020	18658	Ethiopia	182788.0414	176046.8867	182788.0414	182788.0414	179364.4558	0.002444573	0.111691112	0.138289734	0.015272835	0
2018	2020	2020	2019	2020	19356	Ethiopia	165132.0108	158029.3152	165132.0108	165132.0108	160873.1345	0.00221433	0.11533821	0.140423559	0.004659105	0
2018	2020	2020	2019	2020	18548	Ethiopia	405655.5233	389218.2937	405655.5233	405655.5233	398864.6568	0.002128717	0.131765816	0.161887112	0.151126056	0
2018	2020	2020	2019	2020	18676	Ethiopia	120506.1276	116023.1872	120506.1276	120506.1276	118572.9832	0.002146278	0.147119972	0.170835809	0.014196483	0
2018	2020	2020	2019	2020	23683	Guinea-Bissau	6948.384459	6924.605515	6948.384459	6948.384459	7038.104401	0.010949779	0.197535314	0.266518428	0.149112367	0
2018	2020	2020	2019	2020	36737	Nigeria	178074.0589	166756.9501	178074.0589	178074.0589	172078.1712	0.005803391	0.62333084	0.530545558	0.089957527	0
2018	2020	2020	2019	2020	36728	Nigeria	217535.2629	203752.0871	217535.2629	217535.2629	209100.7358	0.006048213	0.625833354	0.535300307	0.088875134	0
2018	2020	2020	2019	2020	36742	Nigeria	331327.1351	310917.5277	331327.1351	331327.1351	319780.6946	0.006284177	0.617741948	0.548328039	0.095301307	0
2018	2020	2020	2019	2020	36442	Nigeria	374325.0603	351798.1133	374325.0603	374325.0603	360386.2637	0.012947893	0.574435646	0.59940663	0.11868013	0
2018	2020	2020	2019	2020	36435	Nigeria	231147.3315	215373.5247	231147.3315	231147.3315	225603.5659	0.007225781	0.551165046	0.593298317	0.145762227	0
2018	2020	2020	2019	2020	19456	Ethiopia	194341.2067	186128.3754	194341.2067	194341.2067	188252.057	0.002243992	0.092324673	0.114794997	0.006155036	0
2018	2020	2020	2019	2020	19354	Ethiopia	100728.53	97142.33424	100728.53	100728.53	101054.4198	0.002152557	0.1103912	0.135012584	0.002775758	0
2018	2020	2020	2019	2020	18570	Ethiopia	84627.51889	81949.08997	84627.51889	84627.51889	83568.50571	0.002231983	0.097164671	0.125355443	0.026826101	0
2018	2020	2020	2019	2020	23671	Guinea-Bissau	890.883728	875.6717987	890.883728	890.883728	888.1050415	0.020194565	0.178865626	0.229942624	0.094553191	0
2018	2020	2020	2019	2020	23672	Guinea-Bissau	991.8199387	931.4464493	991.8199387	991.8199387	950.7331238	0.009456062	0.202211849	0.255900322	0.097392462	0
2018	2020	2020	2019	2020	5344	Burkina Faso	255352.4753	234924.264	255352.4753	255352.4753	244698.0738	0.003192125	0.654211739	0.770930353	0.149038757	1.28E-05
2018	2020	2020	2019	2020	36763	Nigeria	322857.3455	304191.0152	322857.3455	322857.3455	313933.6249	0.016080931	0.580025283	0.534193163	0.131986544	0
2018	2020	2020	2019	2020	36741	Nigeria	406385.0271	380903.9043	406385.0271	406385.0271	393056.5777	0.004758086	0.610510697	0.521023914	0.100852927	0
2018	2020	2020	2019	2020	53314	Sudan	246079.1796	221495.6181	246079.1796	246079.1796	232983.9595	0.007111914	0.445863739	0.553730394	0.042316079	0
2018	2020	2020	2019	2020	18537	Ethiopia	224989.9644	217531.1051	224989.9644	224989.9644	221769.8846	0.002453047	0.097483497	0.121247263	0.007704253	0
2018	2020	2020	2019	2020	36800	Nigeria	187900.7179	177048.515	187900.7179	187900.7179	182398.3481	0.017041757	0.571663672	0.505833444	0.30555843	0
2018	2020	2020	2019	2020	36757	Nigeria	217829.7828	205674.0383	217829.7828	217829.7828	210884.6897	0.016750545	0.570406884	0.52386614	0.149012941	0
2018	2020	2020	2019	2020	36758	Nigeria	188074.6294	177690.8391	188074.6294	188074.6294	182729.4571	0.014470194	0.603593246	0.523970784	0.125309935	0
2018	2020	2020	2019	2020	36440	Nigeria	398774.8483	374706.0587	398774.8483	398774.8483	386817.7139	0.007964552	0.522277264	0.589918018	0.148777004	0
2018	2020	2020	2019	2020	36484	Nigeria	368353.2539	344705.1501	368353.2539	368353.2539	357311.5569	0.005436555	0.38674486	0.4560381	0.183617112	0
2018	2020	2020	2019	2020	53335	Sudan	14614.89333	14513.6721	14614.89333	14614.89333	14363.06878	0.008166249	0.460577391	0.557288223	0.042046165	0
2018	2020	2020	2019	2020	23741	Guinea-Bissau	3658.03862	3503.414685	3658.03862	3658.03862	3609.255532	0.012765867	0.198023157	0.257259008	0.115169116	0
2018	2020	2020	2019	2020	23760	Guinea-Bissau	5056.700788	4987.970816	5056.700788	5056.700788	4670.542316	0.016847992	0.174747232	0.236267261	0.12413025	0
2018	2020	2020	2019	2020	30025	Mali	6447.801214	6249.075894	6447.801214	6447.801214	6404.179069	0.055063177	0.770549285	0.805102304	0.175317965	0
2018	2020	2020	2019	2020	5332	Burkina Faso	144069.2831	138629.4905	144069.2831	144069.2831	141291.5297	0.001175516	0.636924624	0.76163925	0.117757395	0
2018	2020	2020	2019	2020	3225	Benin	97324.43831	91845.70844	97324.43831	97324.43831	94329.49841	0.000644492	0.655511474	0.711809673	0.490224674	1.28E-05
2018	2020	2020	2019	2020	36687	Nigeria	301201.4228	284261.9424	301201.4228	301201.4228	291485.7788	0.008334773	0.634548999	0.516200153	0.115569731	0
2018	2020	2020	2019	2020	36666	Nigeria	404829.0488	382659.7468	404829.0488	404829.0488	394377.8845	0.005696283	0.579541495	0.580120831	0.098043588	0
2018	2020	2020	2019	2020	36488	Nigeria	435726.6109	407926.0361	435726.6109	435726.6109	421171.6816	0.001541996	0.455863401	0.47002278	0.113893984	0
2018	2020	2020	2019	2020	7495	Cameroon	284054.9383	268219.138	284054.9383	284054.9383	275382.6509	7.77E-05	0.711437843	0.729956923	0.094668757	0
2018	2020	2020	2019	2020	53321	Sudan	219424.6244	200402.6267	219424.6244	219424.6244	209958.8343	0.007086377	0.440555872	0.533534953	0.062911023	0
2018	2020	2020	2019	2020	53350	Sudan	48516.99524	47489.56421	48516.99524	48516.99524	47909.80987	0.008486186	0.453422424	0.581296846	0.042747121	0
2018	2020	2020	2019	2020	53332	Sudan	12186.41125	11512.75108	12186.41125	12186.41125	11213.63989	0.009405152	0.428725817	0.508855424	0.045104944	0
2018	2020	2020	2019	2020	18669	Ethiopia	213521.5396	205128.6181	213521.5396	213521.5396	209453.0399	0.001937448	0.07381815	0.095451353	0.002357193	0
2018	2020	2020	2019	2020	18668	Ethiopia	141995.5022	136879.6611	141995.5022	141995.5022	139237.3577	0.001830507	0.127286812	0.151279613	0.006024051	0
2018	2020	2020	2019	2020	18498	Ethiopia	80282.75959	77387.05531	80282.75959	80282.75959	79688.45302	0.003194808	0.202271613	0.244061275	0.005835278	0
2018	2020	2020	2019	2020	23756	Guinea-Bissau	17937.50887	17398.66462	17937.50887	17937.50887	18251.09234	0.014105007	0.179264446	0.237434907	0.107425634	0
2018	2020	2020	2019	2020	23754	Guinea-Bissau	18404.11906	17604.11894	18404.11906	18404.11906	17810.99835	0.017425664	0.173198408	0.23531708	0.124688846	0
2018	2020	2020	2019	2020	22625	Guinea	328920.2727	307513.0747	328920.2727	328920.2727	318124.6454	0.006494853	0.758866029	0.753975869	0.267490968	0
2018	2020	2020	2019	2020	30028	Mali	211190.7394	201025.13	211190.7394	211190.7394	206067.8713	0.0230322	0.790770865	0.8133324	0.286817968	0
2018	2020	2020	2019	2020	30023	Mali	291189.5409	271990.9084	291189.5409	291189.5409	281759.0169	0.027296848	0.751622306	0.794197581	0.221173053	0
2018	2020	2020	2019	2020	5354	Burkina Faso	157222.0338	143676.1333	157222.0338	157222.0338	150750.4751	0.004036534	0.676218116	0.67920985	0.163121156	0
2018	2020	2020	2019	2020	5352	Burkina Faso	977193.311	896262.8289	977193.311	977193.311	934961.1747	0.00308962	0.691578947	0.704881247	0.141629997	0
2018	2020	2020	2019	2020	3220	Benin	135501.5615	124424.0425	135501.5615	135501.5615	129759.1111	0.000492642	0.659096672	0.681873877	0.419039378	0.008340504
2018	2020	2020	2019	2020	36780	Nigeria	203715.5119	192159.1008	203715.5119	203715.5119	197950.1604	0.016847182	0.573810328	0.516872008	0.160429235	0
2018	2020	2020	2019	2020	36700	Nigeria	227845.6731	214751.5542	227845.6731	227845.6731	220792.146	0.008689992	0.633537239	0.518257996	0.116806356	0
2018	2020	2020	2019	2020	36746	Nigeria	317967.921	298157.0439	317967.921	317967.921	307592.6187	0.003931683	0.627415424	0.518762979	0.100747555	0
2018	2020	2020	2019	2020	36431	Nigeria	393801.998	369326.11	393801.998	393801.998	381313.2385	0.012112402	0.504931511	0.568103302	0.163141983	0
2018	2020	2020	2019	2020	53234	Sudan	61692.88182	55376.93832	61692.88182	61692.88182	55645.20784	0.008244056	0.416616006	0.511190696	0.042407751	0
2018	2020	2020	2019	2020	18700	Ethiopia	69567.83026	66232.35223	69567.83026	69567.83026	67372.71749	0.003293111	0.163876934	0.207625085	0.023955596	0.400309878
2018	2020	2020	2019	2020	18678	Ethiopia	196181.9832	187759.874	196181.9832	196181.9832	193701.4603	0.002123177	0.096295143	0.12092614	0.001252335	0
2018	2020	2020	2019	2020	18635	Ethiopia	182911.6135	175356.0189	182911.6135	182911.6135	179028.3507	0.00218838	0.081416565	0.102041687	0.007524776	0
2018	2020	2020	2019	2020	18624	Ethiopia	117574.8161	112566.5394	117574.8161	117574.8161	115166.2523	0.002072747	0.086622184	0.108953932	0.00327596	0
2018	2020	2020	2019	2020	18552	Ethiopia	137601.6619	132127.2949	137601.6619	137601.6619	134887.2199	0.002112426	0.169489755	0.195087182	0.018145657	0
2018	2020	2020	2019	2020	23677	Guinea-Bissau	241.1491089	235.4876633	241.1491089	241.1491089	243.9242401	0.026711936	0.185769754	0.237751392	0.103425882	0
2018	2020	2020	2019	2020	22639	Guinea	300431.3826	292966.057	300431.3826	300431.3826	296308.1234	0.010718238	0.587301063	0.695542656	0.200277641	0
2018	2020	2020	2019	2020	3216	Benin	126526.8208	115084.5704	126526.8208	126526.8208	120787.3503	0.002177773	0.679848981	0.662245829	0.247726082	0.715903781
2018	2020	2020	2019	2020	36799	Nigeria	142469.3066	134245.8673	142469.3066	142469.3066	138222.3781	0.015757092	0.566874305	0.511872973	0.293250252	0
2018	2020	2020	2019	2020	53336	Sudan	93058.08038	92744.22188	93058.08038	93058.08038	93125.05163	0.010404117	0.456820925	0.517607918	0.055149882	0.000143704
2018	2020	2020	2019	2020	18567	Ethiopia	190984.1251	182294.5143	190984.1251	190984.1251	186068.0495	0.002768844	0.101937584	0.128379883	0.007850059	0.000690804
2018	2020	2020	2019	2020	19357	Ethiopia	195905.9391	188496.2662	195905.9391	195905.9391	192552.5452	0.002352325	0.102834355	0.1264155	0.003140952	0
2018	2020	2020	2019	2020	23670	Guinea-Bissau	1072.76178	1035.148026	1072.76178	1072.76178	1051.374237	0.029079456	0.196263657	0.245378884	0.108962233	0
2018	2020	2020	2019	2020	22636	Guinea	293765.8908	287795.6633	293765.8908	293765.8908	290442.9535	0.006613241	0.551617168	0.645554173	0.175302299	0
2018	2020	2020	2019	2020	5372	Burkina Faso	246450.0551	237157.5576	246450.0551	246450.0551	241847.8162	0.001055224	0.724760702	0.735038165	0.334316618	0.000266721
2018	2020	2020	2019	2020	36895	Nigeria	281079.8834	262832.773	281079.8834	281079.8834	272471.079	0.014902839	0.576796498	0.517943545	0.302807845	0
2018	2020	2020	2019	2020	36683	Nigeria	406595.1049	384067.6272	406595.1049	406595.1049	394431.3716	0.019486019	0.557443247	0.478194589	0.222542361	0
2018	2020	2020	2019	2020	36685	Nigeria	463296.607	437200.6022	463296.607	463296.607	450057.7164	0.012265867	0.600952962	0.513490739	0.158360763	0
2018	2020	2020	2019	2020	36698	Nigeria	211860.892	198490.153	211860.892	211860.892	204663.0476	0.012498957	0.62604803	0.521280906	0.131491193	0
2018	2020	2020	2019	2020	36441	Nigeria	605112.9955	567980.0053	605112.9955	605112.9955	586790.3118	0.006254065	0.578367324	0.504817712	0.101585273	0
2018	2020	2020	2019	2020	53315	Sudan	138509.8134	124766.3075	138509.8134	138509.8134	130174.7362	0.006205124	0.446692637	0.540889105	0.051924345	0
2018	2020	2020	2019	2020	22611	Guinea	132715.5734	132985.7093	132715.5734	132715.5734	132927.91	0.006397405	0.584993183	0.636360305	0.183326656	0
2018	2020	2020	2019	2020	36626	Nigeria	223691.0774	210101.3476	223691.0774	223691.0774	216900.8793	0.011457681	0.448836122	0.526413839	0.179204142	0
2018	2020	2020	2019	2020	7482	Cameroon	198878.6172	187752.6464	198878.6172	198878.6172	190118.2942	7.62E-05	0.709625549	0.727311022	0.100501964	0
2018	2020	2020	2019	2020	53235	Sudan	444956.2166	408944.095	444956.2166	444956.2166	426731.3953	0.010089844	0.465840953	0.540061829	0.050633057	8.69E-05
2018	2020	2020	2019	2020	53231	Sudan	371973.3603	347169.5438	371973.3603	371973.3603	353344.3959	0.009834415	0.457608573	0.527973076	0.04926422	0.000105878
2018	2020	2020	2019	2020	18604	Ethiopia	150972.7568	145560.7739	150972.7568	150972.7568	147599.6618	0.002664183	0.103459653	0.128666099	0.00194927	0
2018	2020	2020	2019	2020	18618	Ethiopia	172259.3464	162949.252	172259.3464	172259.3464	164731.8293	0.002397317	0.150877258	0.177366567	0.006360896	0
2018	2020	2020	2019	2020	23676	Guinea-Bissau	2596.438965	2608.658447	2596.438965	2596.438965	2612.827393	0.025277089	0.17205265	0.220128649	0.102039557	0
2018	2020	2020	2019	2020	23642	Guinea-Bissau	1191.002228	1111.030212	1191.002228	1191.002228	1116.877914	0.027419401	0.201380381	0.246502846	0.118177653	0
2018	2020	2020	2019	2020	23759	Guinea-Bissau	3570.770575	3568.578424	3570.770575	3570.770575	3340.069115	0.015285705	0.199666737	0.264800069	0.146507366	0
2018	2020	2020	2019	2020	22631	Guinea	352996.5996	341457.7085	352996.5996	352996.5996	347319.8814	0.008540687	0.660115088	0.657949587	0.233756306	0
2018	2020	2020	2019	2020	36701	Nigeria	412221.0487	389275.3796	412221.0487	412221.0487	401451.9656	0.008019591	0.625924574	0.520912306	0.104100277	0
2018	2020	2020	2019	2020	36445	Nigeria	177533.667	166818.5725	177533.667	177533.667	171679.7469	0.007248185	0.583747295	0.564483186	0.088988788	0
2018	2020	2020	2019	2020	36621	Nigeria	329614.9527	309534.2506	329614.9527	329614.9527	319126.1932	0.010563094	0.479652553	0.541297145	0.196716773	0
2018	2020	2020	2019	2020	53333	Sudan	41513.44045	42865.16495	41513.44045	41513.44045	42584.20505	0.009277545	0.486177823	0.585208118	0.035891156	0
2018	2020	2020	2019	2020	53218	Sudan	160168.6334	150329.3661	160168.6334	160168.6334	155124.8086	0.009919305	0.480129983	0.527181545	0.073296269	0.006687607
2018	2020	2020	2019	2020	18568	Ethiopia	14160.35987	14264.70649	14160.35987	14160.35987	14962.83384	0.002930553	0.103802211	0.130398318	0.000978449	0
2018	2020	2020	2019	2020	18653	Ethiopia	177428.6197	170977.933	177428.6197	177428.6197	174546.1235	0.00283649	0.083118218	0.1044541	0.012508563	0
2018	2020	2020	2019	2020	18565	Ethiopia	134945.3909	128914.3857	134945.3909	134945.3909	130713.6884	0.001742696	0.07507161	0.096411341	0.000683104	0
2018	2020	2020	2019	2020	18584	Ethiopia	270624.8611	260626.2404	270624.8611	270624.8611	265648.6577	0.001949273	0.101572551	0.128312757	0.00286917	0
2018	2020	2020	2019	2020	23757	Guinea-Bissau	1850.912557	1891.448633	1850.912557	1850.912557	1848.733352	0.011582118	0.185140855	0.246345065	0.091660159	0
2018	2020	2020	2019	2020	23753	Guinea-Bissau	7066.737788	6809.806734	7066.737788	7066.737788	7079.782316	0.013613786	0.179284067	0.234750823	0.103950297	0
2018	2020	2020	2019	2020	36716	Nigeria	235684.6893	221248.8794	235684.6893	235684.6893	228765.7035	0.002616109	0.610380445	0.474935889	0.122228914	0
2018	2020	2020	2019	2020	37087	Nigeria	163019.4782	152494.1923	163019.4782	163019.4782	158560.9308	0.004605416	0.426032849	0.496023912	0.221649058	0
2018	2020	2020	2019	2020	10750	Chad	56656.61535	53680.28488	56656.61535	56656.61535	55085.28828	0.000391656	0.597180766	0.584299749	0.106269521	0
2018	2020	2020	2019	2020	53324	Sudan	182549.465	165161.8919	182549.465	182549.465	176968.9042	0.005942585	0.452929561	0.558734651	0.047147105	0
2018	2020	2020	2019	2020	53238	Sudan	136345.1799	122481.7536	136345.1799	136345.1799	130542.1623	0.010708207	0.404628359	0.476057523	0.044644393	7.37E-06
2018	2020	2020	2019	2020	18701	Ethiopia	25484.83514	23782.62023	25484.83514	25484.83514	24631.92333	0.002032121	0.211102271	0.23936479	0.062237541	0.545214789
2018	2020	2020	2019	2020	19460	Ethiopia	56119.71415	52685.8627	56119.71415	56119.71415	55021.12687	0.003207084	0.145253033	0.182759566	0.048440145	0.426476381
2018	2020	2020	2019	2020	19450	Ethiopia	372739.1981	360191.9169	372739.1981	372739.1981	366247.6042	0.002223627	0.093386775	0.116539024	0.00491144	0
2018	2020	2020	2019	2020	23673	Guinea-Bissau	2519.840909	2470.369973	2519.840909	2519.840909	2529.20098	0.013319079	0.174523998	0.219411383	0.096272276	0
2018	2020	2020	2019	2020	23643	Guinea-Bissau	1224.706058	1231.884409	1224.706058	1224.706058	1182.286255	0.01391261	0.183214336	0.229257584	0.099641307	0
2018	2020	2020	2019	2020	23674	Guinea-Bissau	889.541885	869.3993886	889.541885	889.541885	936.2172485	0.01485017	0.180642888	0.227421992	0.101823798	0
2018	2020	2020	2019	2020	23755	Guinea-Bissau	8351.487922	8196.331588	8351.487922	8351.487922	8384.443953	0.014619324	0.188828164	0.247769893	0.110625255	0
2018	2020	2020	2019	2020	5356	Burkina Faso	146908.0689	133659.9762	146908.0689	146908.0689	140060.1279	0.003987165	0.691357414	0.702774832	0.281971437	0
2018	2020	2020	2019	2020	3236	Benin	152900.4602	142277.4406	152900.4602	152900.4602	147423.1689	0.001180534	0.670322502	0.676786174	0.31414617	0.967446745
2018	2020	2020	2019	2020	36803	Nigeria	141951.6519	134408.1548	141951.6519	141951.6519	137678.8189	0.015652058	0.588001084	0.516622721	0.301151554	0
2018	2020	2020	2019	2020	36703	Nigeria	443447.02	418542.895	443447.02	443447.02	429712.8205	0.006121388	0.63141077	0.497046707	0.160114049	0
2018	2020	2020	2019	2020	36697	Nigeria	422279.3076	397935.8282	422279.3076	422279.3076	411395.3098	0.005072684	0.626456068	0.482986472	0.148598051	0
2018	2020	2020	2019	2020	19411	Ethiopia	1382.16039	1656.690645	1382.16039	1382.16039	1515.129063	0.003641146	0.160018679	0.205168374	0.028909071	0.471429531
2018	2020	2020	2019	2020	18593	Ethiopia	156823.5486	150671.0665	156823.5486	156823.5486	153535.1887	0.002388627	0.084815908	0.109775932	0.002877949	0
2018	2020	2020	2019	2020	18623	Ethiopia	199240.639	193645.4868	199240.639	199240.639	200622.8083	0.002275163	0.141564021	0.171532402	0.000792258	0
2018	2020	2020	2019	2020	18553	Ethiopia	2743.646379	3128.343687	2743.646379	2743.646379	2898.439215	0.001591556	0.161128128	0.190333191	0.001961849	0
2018	2020	2020	2019	2020	18520	Ethiopia	51186.91945	48846.59421	51186.91945	51186.91945	50002.70076	0.003757396	0.206520065	0.250890724	0.018869263	0
2018	2020	2020	2019	2020	22610	Guinea	213090.8403	201240.3125	213090.8403	213090.8403	207207.36	0.007525427	0.691723784	0.695767961	0.208153671	0
2018	2020	2020	2019	2020	5373	Burkina Faso	172032.7128	157537.5366	172032.7128	172032.7128	164484.8381	0.001183696	0.708736304	0.717055118	0.379023982	0
2018	2020	2020	2019	2020	21531	Ghana	113667.2216	110614.9256	113667.2216	113667.2216	112172.1719	0.000853908	0.502724423	0.652651042	0.110794309	0.002065301
2018	2020	2020	2019	2020	21542	Ghana	71360.44546	67908.39318	71360.44546	71360.44546	69706.62836	0.000854485	0.518502795	0.6577712	0.103381651	0
2018	2020	2020	2019	2020	21530	Ghana	68279.85858	65686.39014	68279.85858	68279.85858	66849.76431	0.002512142	0.593474597	0.706968434	0.128013771	0
2018	2020	2020	2019	2020	36878	Nigeria	270071.3862	252864.5828	270071.3862	270071.3862	262555.4168	0.013002934	0.440848393	0.411145526	0.367435224	0.000956815
2018	2020	2020	2019	2020	36889	Nigeria	317148.6456	297255.1431	317148.6456	317148.6456	307622.5697	0.010170485	0.522077096	0.465769503	0.320048335	0
2018	2020	2020	2019	2020	53323	Sudan	123558.8011	111530.7758	123558.8011	123558.8011	116290.7167	0.01088795	0.450459475	0.531370268	0.045353903	9.47E-05
2018	2020	2020	2019	2020	18703	Ethiopia	89602.92579	84485.8444	89602.92579	89602.92579	87009.58692	0.002804811	0.123646702	0.148221192	0.077593937	0.149869141
2018	2020	2020	2019	2020	18663	Ethiopia	182793.315	174789.9308	182793.315	182793.315	178384.133	0.00223225	0.07876134	0.10205012	0.003127389	0
2018	2020	2020	2019	2020	18651	Ethiopia	158648.7499	151753.6535	158648.7499	158648.7499	154452.2787	0.002421079	0.084620261	0.10845252	0.007331543	0
2018	2020	2020	2019	2020	19345	Ethiopia	55428.56779	52859.66333	55428.56779	55428.56779	54852.80104	0.002551846	0.102740813	0.120560622	0.034630623	0
2018	2020	2020	2019	2020	18529	Ethiopia	43748.90704	41478.35842	43748.90704	43748.90704	42651.92433	0.003080732	0.201359644	0.234848439	0.007275618	0
2018	2020	2020	2019	2020	21532	Ghana	82751.20722	81226.65237	82751.20722	82751.20722	82299.30501	0.001932497	0.515389875	0.653765057	0.111346794	0
2018	2020	2020	2019	2020	3221	Benin	135540.2921	127942.8474	135540.2921	135540.2921	131640.8731	0.000501268	0.64411883	0.734349823	0.509187875	0
2018	2020	2020	2019	2020	36705	Nigeria	612066.9551	576007.4017	612066.9551	612066.9551	593285.093	0.008746201	0.625186284	0.516695475	0.12696762	0
2018	2020	2020	2019	2020	36482	Nigeria	261511.787	244568.2131	261511.787	261511.787	253513.0085	0.009114641	0.397576034	0.464008702	0.257214319	0
2018	2020	2020	2019	2020	7484	Cameroon	139069.0177	128879.8746	139069.0177	139069.0177	145642.7655	8.69E-05	0.647470468	0.675279331	0.104478691	0
2018	2020	2020	2019	2020	7498	Cameroon	45230.85485	47889.74757	45230.85485	45230.85485	48489.11338	5.91E-05	0.728205932	0.751361876	0.091537201	0
2018	2020	2020	2019	2020	10747	Chad	55425.36161	52823.14158	55425.36161	55425.36161	56897.79789	0.006910062	0.504430892	0.545561506	0.092158145	0
2018	2020	2020	2019	2020	53337	Sudan	20390.23974	20157.63064	20390.23974	20390.23974	20121.64612	0.009813138	0.468913396	0.56022581	0.037315381	0
2018	2020	2020	2019	2020	18689	Ethiopia	66141.18249	62485.92662	66141.18249	66141.18249	64257.62163	0.00265623	0.133238885	0.161534987	0.066863229	0.376647374
2018	2020	2020	2019	2020	18607	Ethiopia	283273.9241	272240.5458	283273.9241	283273.9241	277774.4807	0.003207807	0.115910341	0.147612964	0.055631303	0.006309019
2018	2020	2020	2019	2020	18577	Ethiopia	213457.8235	204986.0537	213457.8235	213457.8235	209265.0722	0.002468536	0.080451507	0.1017126	0.00774588	0
2018	2020	2020	2019	2020	18649	Ethiopia	5543.834005	5573.984738	5543.834005	5543.834005	5567.181382	0.001873719	0.093869333	0.121565771	0.00251833	0
2018	2020	2020	2019	2020	18589	Ethiopia	172584.234	166318.0416	172584.234	172584.234	169554.0592	0.002226078	0.102916134	0.127774011	0.012003978	0
2018	2020	2020	2019	2020	19048	Ethiopia	73841.80783	69090.74354	73841.80783	73841.80783	71210.99722	0.003880965	0.129299238	0.168372309	0.01779498	0.008800067
2018	2020	2020	2019	2020	22620	Guinea	578642.4533	541416.4498	578642.4533	578642.4533	559812.4342	0.005466308	0.777881795	0.769542834	0.261297736	0
2018	2020	2020	2019	2020	30021	Mali	505398.0885	438085.0812	505398.0885	505398.0885	470182.0915	0.024048377	0.780768001	0.80270184	0.225463002	0
2018	2020	2020	2019	2020	36434	Nigeria	441656.0005	414261.234	441656.0005	441656.0005	427866.8638	0.005153246	0.532757427	0.533398808	0.132459123	0
2018	2020	2020	2019	2020	7473	Cameroon	186687.9619	183243.2902	186687.9619	186687.9619	184142.2408	5.77E-05	0.73187893	0.755102459	0.084918992	0
2018	2020	2020	2019	2020	7486	Cameroon	275874.5572	263701.3604	275874.5572	275874.5572	273454.0231	0.000116041	0.762759861	0.760972731	0.085898559	0
2018	2020	2020	2019	2020	53310	Sudan	101327.6243	94020.8944	101327.6243	101327.6243	96657.91173	0.005722775	0.449238997	0.555379531	0.047094642	0
2018	2020	2020	2019	2020	53353	Sudan	49583.36732	49209.39601	49583.36732	49583.36732	49549.58459	0.013761776	0.483283855	0.570043162	0.051849078	4.56E-05
2018	2020	2020	2019	2020	18549	Ethiopia	126922.8564	121662.0416	126922.8564	126922.8564	124178.6764	0.002140573	0.081912974	0.107839678	0.005537606	0
2018	2020	2020	2019	2020	18556	Ethiopia	106898.0691	102450.1282	106898.0691	106898.0691	104614.5858	0.002117732	0.074048883	0.093290744	0.000885873	0
2018	2020	2020	2019	2020	18631	Ethiopia	88162.7458	84797.13497	88162.7458	88162.7458	86513.73127	0.002445792	0.086067651	0.109619826	0.008098748	0
2018	2020	2020	2019	2020	18502	Ethiopia	47795.6363	45889.87689	47795.6363	47795.6363	46694.85467	0.002206635	0.158486651	0.18649847	0.025466771	0
2018	2020	2020	2019	2020	5320	Burkina Faso	177785.4467	166960.0001	177785.4467	177785.4467	172253.1633	0.00561498	0.648909914	0.662854271	0.167997546	0
2018	2020	2020	2019	2020	21549	Ghana	57366.64219	55671.47043	57366.64219	57366.64219	56640.62119	0.000961567	0.633460308	0.653607997	0.211716629	0.104333692
2018	2020	2020	2019	2020	21546	Ghana	75264.19265	69729.51043	75264.19265	75264.19265	72381.75177	0.000457014	0.614875718	0.636235134	0.193955431	0.068934824
2018	2020	2020	2019	2020	21550	Ghana	94517.56303	90470.77313	94517.56303	94517.56303	92351.13856	0.001945582	0.46936053	0.547010804	0.182514784	0.078656582
2018	2020	2020	2019	2020	21540	Ghana	73931.15803	71308.06468	73931.15803	73931.15803	72780.96152	0.002845105	0.53052391	0.68556615	0.100509669	0.000654147
2018	2020	2020	2019	2020	21534	Ghana	90424.88403	88894.83609	90424.88403	90424.88403	89730.71653	0.001252108	0.5152484	0.716957111	0.092140158	0
2018	2020	2020	2019	2020	21674	Ghana	111619.3408	108941.0515	111619.3408	111619.3408	110473.3261	0.001103726	0.52917663	0.65778751	0.143920768	0.002309532
2018	2020	2020	2019	2020	36876	Nigeria	85073.67106	79336.24799	85073.67106	85073.67106	83187.76177	0.014401425	0.566426911	0.505573357	0.303829912	0
2018	2020	2020	2019	2020	36798	Nigeria	186065.5235	174454.3513	186065.5235	186065.5235	181276.4352	0.016545569	0.524161902	0.471039533	0.335178095	0
2018	2020	2020	2019	2020	36686	Nigeria	866344.7812	815681.8412	866344.7812	866344.7812	843140.165	0.006743377	0.594891022	0.489120387	0.207992867	0
2018	2020	2020	2019	2020	36622	Nigeria	366608.3992	343825.6655	366608.3992	366608.3992	354403.0664	0.009596294	0.449567328	0.527349531	0.209036139	0
2018	2020	2020	2019	2020	10714	Chad	48619.2754	44943.05246	48619.2754	48619.2754	47021.38395	0.001506623	0.550448767	0.575606755	0.090563271	0
2018	2020	2020	2019	2020	9686	Central African Republic	78902.44687	75416.1933	78902.44687	78902.44687	76917.29612	0.026933772	0.540852041	0.588730256	0.16588199	0
2018	2020	2020	2019	2020	53309	Sudan	260498.7177	238654.7311	260498.7177	260498.7177	250249.4985	0.007476535	0.464991931	0.558447467	0.044458224	0
2018	2020	2020	2019	2020	53347	Sudan	119823.0281	119490.9681	119823.0281	119823.0281	119680.4349	0.01241042	0.497021843	0.584612882	0.048381436	1.82E-05
2018	2020	2020	2019	2020	18612	Ethiopia	22644.19531	22205.74527	22644.19531	22644.19531	22938.91709	0.001916892	0.07864229	0.104948549	0	0
2018	2020	2020	2019	2020	18681	Ethiopia	230356.8549	220573.6509	230356.8549	230356.8549	224829.2119	0.001780797	0.058152734	0.079044231	0.000294836	0
2018	2020	2020	2019	2020	18534	Ethiopia	94156.33159	90361.93905	94156.33159	94156.33159	92227.59409	0.002254888	0.094771318	0.120461901	0.004496477	0
2018	2020	2020	2019	2020	21551	Ghana	42473.78281	40278.40635	42473.78281	42473.78281	41443.22333	0.000945653	0.538786232	0.578377771	0.185973369	0.149477289
2018	2020	2020	2019	2020	21539	Ghana	132464.3586	127339.1425	132464.3586	132464.3586	129777.764	0.001912912	0.52734598	0.712111953	0.09615404	0.002187031
2018	2020	2020	2019	2020	36483	Nigeria	106667.0996	99802.20306	106667.0996	106667.0996	103089.3033	0.00368169	0.36611669	0.445666195	0.215610625	0
2018	2020	2020	2019	2020	18561	Ethiopia	13063.43789	12534.9873	13063.43789	13063.43789	12833.42789	0.003911644	0.122866502	0.158639473	0.045908421	0
2018	2020	2020	2019	2020	19344	Ethiopia	155949.3417	148864.6133	155949.3417	155949.3417	151269.3613	0.002274356	0.086939861	0.114410397	0.009782769	0
2018	2020	2020	2019	2020	18601	Ethiopia	135253.1017	129980.025	135253.1017	135253.1017	131755.1694	0.001960818	0.090445668	0.116487846	0.004991641	0
2018	2020	2020	2019	2020	19389	Ethiopia	70288.65069	63807.77007	70288.65069	70288.65069	67301.20813	0.002997271	0.176871618	0.212728471	0.012680677	2.53E-05
2018	2020	2020	2019	2020	21541	Ghana	29236.47175	28380.73417	29236.47175	29236.47175	28447.94897	0.001101517	0.506469246	0.687035875	0.107857089	0
2018	2020	2020	2019	2020	21673	Ghana	66717.53952	64671.74611	66717.53952	66717.53952	64802.26403	0.001025635	0.495803279	0.632996606	0.144482685	0.005230963
2018	2020	2020	2019	2020	36363	Nigeria	188690.7053	178808.7265	188690.7053	188690.7053	183540.509	0.001525632	0.409456521	0.440944399	0.128961376	0
2018	2020	2020	2019	2020	7488	Cameroon	82175.50453	81930.8366	82175.50453	82175.50453	82899.76974	4.68E-05	0.699326041	0.734774063	0.074862703	0
2018	2020	2020	2019	2020	53327	Sudan	22996.04557	22265.64162	22996.04557	22996.04557	23214.36612	0.010616549	0.503026722	0.58550977	0.037600633	2.38E-08
2018	2020	2020	2019	2020	18691	Ethiopia	99155.71855	94012.40491	99155.71855	99155.71855	96466.76798	0.002880008	0.129592842	0.16070047	0.055605873	0.335221902
2018	2020	2020	2019	2020	18606	Ethiopia	107940.7663	103103.4661	107940.7663	107940.7663	105580.9375	0.002302189	0.085004674	0.111473347	0.001607258	0
2018	2020	2020	2019	2020	18613	Ethiopia	237424.5254	227546.237	237424.5254	237424.5254	232376.437	0.00299519	0.117205176	0.144558537	0.009351243	0
2018	2020	2020	2019	2020	18683	Ethiopia	148551.8022	142701.315	148551.8022	148551.8022	145392.4737	0.002124353	0.077306404	0.102322821	0.000573667	0
2018	2020	2020	2019	2020	5318	Burkina Faso	470062.798	431217.4683	470062.798	470062.798	449990.1951	0.003588627	0.661298498	0.671974362	0.151187342	0
2018	2020	2020	2019	2020	21536	Ghana	61348.74047	59303.05343	61348.74047	61348.74047	60255.06241	0.002309507	0.504414138	0.680525706	0.112961543	0.023277832
2018	2020	2020	2019	2020	21672	Ghana	102049.2523	100289.5243	102049.2523	102049.2523	101191.7494	0.001694076	0.49895145	0.716162815	0.105132246	0
2018	2020	2020	2019	2020	3219	Benin	140859.5772	132517.3172	140859.5772	140859.5772	136713.0677	0.001274819	0.629289587	0.681250502	0.5106762	0.085013057
2018	2020	2020	2019	2020	10668	Chad	141156.6519	132598.1841	141156.6519	141156.6519	135055.3658	0.010679125	0.487839844	0.533629874	0.097745558	0
2018	2020	2020	2019	2020	53312	Sudan	634901.8231	588190.192	634901.8231	634901.8231	610470.4933	0.009560781	0.450124047	0.521838643	0.083428502	0.000288514
2018	2020	2020	2019	2020	18702	Ethiopia	33218.71119	31617.89794	33218.71119	33218.71119	32283.97948	0.00170711	0.220307077	0.256647182	0.024643977	0.74994052
2018	2020	2020	2019	2020	18629	Ethiopia	215453.7617	207326.8355	215453.7617	215453.7617	211401.3327	0.002219799	0.091932784	0.118167371	0.016537636	0
2018	2020	2020	2019	2020	18585	Ethiopia	189822.4388	181535.0092	189822.4388	189822.4388	184750.4983	0.002414716	0.172885786	0.202198557	0.014551933	0
2018	2020	2020	2019	2020	18569	Ethiopia	51413.70779	49895.34313	51413.70779	51413.70779	50915.12874	0.002450791	0.172051394	0.203138452	0.022141387	0
2018	2020	2020	2019	2020	22605	Guinea	217901.6614	210412.5803	217901.6614	217901.6614	212611.6261	0.006756854	0.760712254	0.803020936	0.218270344	0
2018	2020	2020	2019	2020	5319	Burkina Faso	481219.0519	405089.0635	481219.0519	481219.0519	441124.4128	0.006995788	0.656173902	0.665101754	0.319190469	0
2018	2020	2020	2019	2020	21671	Ghana	35165.03593	33911.66566	35165.03593	35165.03593	34343.56679	0.001444355	0.494068375	0.71142892	0.112324071	0
2018	2020	2020	2019	2020	7494	Cameroon	213169.8431	203059.855	213169.8431	213169.8431	211933.7006	9.85E-05	0.589497042	0.623738054	0.132215234	0
2018	2020	2020	2019	2020	7500	Cameroon	88039.29391	88780.63207	88039.29391	88039.29391	90644.81379	4.63E-05	0.669481886	0.705483287	0.079355984	0
2018	2020	2020	2019	2020	10753	Chad	313130.4329	295738.6165	313130.4329	313130.4329	304546.3237	0.001838704	0.55277758	0.57392114	0.071857758	0
2018	2020	2020	2019	2020	53325	Sudan	186324.2013	173431.1101	186324.2013	186324.2013	180315.8675	0.007680437	0.454034597	0.533244374	0.086014428	0
2018	2020	2020	2019	2020	44379	South Sudan	77275.27301	71598.41765	77275.27301	77275.27301	74444.74173	0.007317147	0.449078215	0.49651893	0.113987348	0.037180537
2018	2020	2020	2019	2020	18695	Ethiopia	23673.92893	22231.3622	23673.92893	23673.92893	22926.93089	0.002751704	0.207819073	0.240615705	0.040155218	0.661915813
2018	2020	2020	2019	2020	18943	Ethiopia	103727.5971	100601.6213	103727.5971	103727.5971	102707.5464	0.002182143	0.083107929	0.107905339	0.001808703	0
2018	2020	2020	2019	2020	18513	Ethiopia	42649.19696	40728.82977	42649.19696	42649.19696	42445.45334	0.003878099	0.208130938	0.239578979	0.015500599	0
2018	2020	2020	2019	2020	22617	Guinea	102347.5829	100010.1164	102347.5829	102347.5829	101298.2134	0.006442163	0.712870958	0.767181546	0.215775008	0
2018	2020	2020	2019	2020	21543	Ghana	92838.0806	92427.15658	92838.0806	92838.0806	92960.1502	0.002076823	0.476597	0.681428178	0.117630119	0.009665333
2018	2020	2020	2019	2020	36684	Nigeria	646833.2998	608526.9931	646833.2998	646833.2998	628514.7917	0.010698525	0.559474669	0.461751975	0.262345799	0
2018	2020	2020	2019	2020	36444	Nigeria	544522.5559	511376.9943	544522.5559	544522.5559	528482.6497	0.002737447	0.498657314	0.406779607	0.144510027	0
2018	2020	2020	2019	2020	36479	Nigeria	229083.8522	214732.0798	229083.8522	229083.8522	222759.6127	0.00252694	0.380517227	0.434659715	0.20292769	0
2018	2020	2020	2019	2020	36366	Nigeria	222474.7867	210143.9789	222474.7867	222474.7867	215117.5263	0.001325194	0.374868729	0.411050555	0.13998313	0
2018	2020	2020	2019	2020	19449	Ethiopia	97270.62624	94449.74944	97270.62624	97270.62624	96760.37883	0.00265871	0.113489057	0.140657036	0.021858303	0
2018	2020	2020	2019	2020	18560	Ethiopia	174865.1467	168531.8377	174865.1467	174865.1467	171121.7354	0.002757004	0.119407526	0.148711235	0.029374802	0.000967121
2018	2020	2020	2019	2020	18588	Ethiopia	207779.013	200059.7556	207779.013	207779.013	204087.7699	0.002574366	0.087571129	0.1102352	0.004401609	0
2018	2020	2020	2019	2020	19044	Ethiopia	144555.4057	134405.9286	144555.4057	144555.4057	139973.8518	0.003100587	0.174669006	0.216533507	0.020980873	0
2018	2020	2020	2019	2020	19500	Ethiopia	43012.44383	40464.94772	43012.44383	43012.44383	41212.57545	0.002458478	0.145840604	0.201159897	0.023248686	0
2018	2020	2020	2019	2020	5374	Burkina Faso	258264.0857	245644.3751	258264.0857	258264.0857	252050.8269	0.003265716	0.692133407	0.712945326	0.419274673	0.005844109
2018	2020	2020	2019	2020	21547	Ghana	63168.68134	61012.90951	63168.68134	63168.68134	61912.2406	0.000448373	0.639996692	0.671616434	0.190271445	0.101364207
2018	2020	2020	2019	2020	21545	Ghana	115325.5937	107629.7493	115325.5937	115325.5937	111360.4204	0.000541865	0.608750624	0.653518047	0.212379229	0.102711843
2018	2020	2020	2019	2020	21537	Ghana	58797.43177	56130.68782	58797.43177	58797.43177	57286.90714	0.002840765	0.455151453	0.61976212	0.129502486	0.027883767
2018	2020	2020	2019	2020	3226	Benin	114823.3423	108738.6096	114823.3423	114823.3423	111807.7667	0.000427247	0.633819636	0.698560228	0.552428392	0.003997447
2018	2020	2020	2019	2020	36888	Nigeria	292519.3299	274482.9048	292519.3299	292519.3299	282927.0629	0.016832164	0.499934846	0.459879291	0.342914354	0
2018	2020	2020	2019	2020	7489	Cameroon	174250.3498	154829.1396	174250.3498	174250.3498	159909.3893	4.20E-05	0.713171882	0.749278487	0.082847909	0
2018	2020	2020	2019	2020	10667	Chad	58166.11697	54992.50054	58166.11697	58166.11697	55326.31046	0.00677169	0.509693332	0.549652959	0.077633705	0
2018	2020	2020	2019	2020	18682	Ethiopia	173144.188	166067.9664	173144.188	173144.188	169467.5389	0.002428714	0.114809983	0.142445467	0.025516918	0
2018	2020	2020	2019	2020	18619	Ethiopia	159137.5016	152439.536	159137.5016	159137.5016	155559.0433	0.002568598	0.105744888	0.13132963	0.005121233	0
2018	2020	2020	2019	2020	15401	Cote d'Ivoire	148701.9164	136674.202	148701.9164	148701.9164	142564.9944	0.085335147	0.469530462	0.5048283	0.142158356	0
2018	2020	2020	2019	2020	21665	Ghana	101038.3636	94051.98614	101038.3636	101038.3636	97636.29546	0.002042178	0.402319161	0.554826896	0.205915143	0.324276371
2018	2020	2020	2019	2020	18679	Ethiopia	390.6246528	371.4696041	390.6246528	390.6246528	377.9868188	0.002973351	0.113670032	0.144117464	0.023895544	0
2018	2020	2020	2019	2020	18675	Ethiopia	140926.1752	135941.2079	140926.1752	140926.1752	138159.0712	0.002557977	0.127209668	0.158130412	0.04194271	0.001244095
2018	2020	2020	2019	2020	18559	Ethiopia	13949.73499	13531.30501	13949.73499	13949.73499	14467.87629	0.002339518	0.108640089	0.137089029	0.002951405	0
2018	2020	2020	2019	2020	18595	Ethiopia	31276.99306	30272.39881	31276.99306	31276.99306	30973.47221	0.00309371	0.122724326	0.151943657	0.003805287	0
2018	2020	2020	2019	2020	18581	Ethiopia	171240.3637	164203.1755	171240.3637	171240.3637	167861.9426	0.003409939	0.10845235	0.13503745	0.017099721	0
2018	2020	2020	2019	2020	18573	Ethiopia	177216.2613	168732.0353	177216.2613	177216.2613	172276.8814	0.002034976	0.066429848	0.08589268	7.33E-06	0
2018	2020	2020	2019	2020	18600	Ethiopia	77188.23211	74551.83789	77188.23211	77188.23211	76177.70589	0.00230505	0.070687988	0.088681956	0.003064864	0
2018	2020	2020	2019	2020	18542	Ethiopia	101841.2683	97670.41107	101841.2683	101841.2683	99880.0196	0.002823267	0.146425294	0.172555988	0.04439867	0
2018	2020	2020	2019	2020	18620	Ethiopia	3839.171038	3779.390219	3839.171038	3839.171038	3890.577994	0.002484978	0.174577321	0.207444568	0.005934344	0
2018	2020	2020	2019	2020	3218	Benin	82463.27041	77033.70072	82463.27041	82463.27041	79571.94659	0.001292029	0.61022727	0.73558244	0.516570912	0
2018	2020	2020	2019	2020	36885	Nigeria	238228.497	223052.7768	238228.497	238228.497	230377.6315	0.010500706	0.500919144	0.463128685	0.321754322	0
2018	2020	2020	2019	2020	36696	Nigeria	330719.1898	311996.0233	330719.1898	330719.1898	321700.5945	0.002148898	0.554125038	0.412501897	0.219431562	0
2018	2020	2020	2019	2020	36699	Nigeria	513493.2285	483871.7063	513493.2285	513493.2285	497423.4839	0.003281139	0.546868399	0.413149883	0.177379693	0
2018	2020	2020	2019	2020	36439	Nigeria	225608.6073	211881.7408	225608.6073	225608.6073	218625.7584	0.008012298	0.495457686	0.533824804	0.173040301	0
2018	2020	2020	2019	2020	36625	Nigeria	368243.1542	345062.0055	368243.1542	368243.1542	357199.3332	0.009616651	0.457668823	0.534244406	0.23358211	0
2018	2020	2020	2019	2020	36481	Nigeria	127445.4594	119058.7188	127445.4594	127445.4594	123162.3875	0.009419977	0.462910822	0.53134523	0.269577283	0
2018	2020	2020	2019	2020	7499	Cameroon	244440.9663	235025.4807	244440.9663	244440.9663	234441.9379	4.49E-05	0.635600598	0.677626376	0.107372103	0
2018	2020	2020	2019	2020	44375	South Sudan	74191.89182	68703.93189	74191.89182	74191.89182	71276.32363	0.007756443	0.423023524	0.454256084	0.130145458	0.034916713
2018	2020	2020	2019	2020	18632	Ethiopia	154656.5688	148796.4952	154656.5688	154656.5688	151859.4518	0.002773703	0.098700501	0.12383776	0.002483501	0
2018	2020	2020	2019	2020	18662	Ethiopia	91554.33049	87304.84628	91554.33049	91554.33049	89111.73849	0.001935256	0.071620803	0.090588478	2.16E-05	0
2018	2020	2020	2019	2020	18590	Ethiopia	215218.3632	207860.4287	215218.3632	215218.3632	211661.6946	0.002305826	0.085739531	0.10983305	0.001110785	0
2018	2020	2020	2019	2020	18544	Ethiopia	114534.965	109550.4992	114534.965	114534.965	111725.9418	0.002980672	0.176266711	0.207149732	0.019945498	0
2018	2020	2020	2019	2020	18511	Ethiopia	67458.79948	64948.97275	67458.79948	67458.79948	65590.87206	0.004380994	0.210192051	0.251111734	0.016372047	0
2018	2020	2020	2019	2020	22622	Guinea	502246.0786	479577.2978	502246.0786	502246.0786	490665.5475	0.009212163	0.762963304	0.753998921	0.237079533	0
2018	2020	2020	2019	2020	21527	Ghana	181038.738	168171.664	181038.738	181038.738	173746.6004	0.004147813	0.378651676	0.574504256	0.143788445	0.330708029
2018	2020	2020	2019	2020	21508	Ghana	160516.7243	150296.7874	160516.7243	160516.7243	155130.1093	0.002299145	0.35646256	0.533972003	0.163638362	0.55566996
2018	2020	2020	2019	2020	21666	Ghana	79087.48021	74351.84385	79087.48021	79087.48021	76812.0928	0.001958089	0.375000439	0.532507711	0.183717603	0.42248537
2018	2020	2020	2019	2020	3237	Benin	227840.2663	207095.1187	227840.2663	227840.2663	217332.6485	0.00171457	0.625646623	0.624806401	0.389199467	0.005541143
2018	2020	2020	2019	2020	36896	Nigeria	368339.3439	345743.491	368339.3439	368339.3439	356258.4349	0.011425727	0.492999522	0.418139761	0.259609988	0
2018	2020	2020	2019	2020	36691	Nigeria	425619.4311	403046.4525	425619.4311	425619.4311	413912.4253	0.005994613	0.577957346	0.484324792	0.191366004	0
2018	2020	2020	2019	2020	36489	Nigeria	214375.1118	200659.3252	214375.1118	214375.1118	206798.6804	0.00809652	0.419061804	0.475532337	0.265498218	0
2018	2020	2020	2019	2020	7491	Cameroon	271915.4352	238220.6343	271915.4352	271915.4352	247461.3626	4.10E-05	0.678758207	0.721595636	0.079977809	0
2018	2020	2020	2019	2020	7496	Cameroon	94147.57086	92544.46718	94147.57086	94147.57086	91546.76576	6.58E-05	0.722500353	0.74480966	0.084361067	0
2018	2020	2020	2019	2020	22615	Guinea	341465.2633	318733.0117	341465.2633	341465.2633	329562.1194	0.006674225	0.802408074	0.763904534	0.317621304	0
2018	2020	2020	2019	2020	3242	Benin	114018.6834	106541.9389	114018.6834	114018.6834	110065.021	0.001300797	0.643115309	0.654973104	0.346311929	0.020416249
2018	2020	2020	2019	2020	3235	Benin	163027.5967	153260.8563	163027.5967	163027.5967	158115.3738	0.001051001	0.636574215	0.642252612	0.353422253	0.005786891
2018	2020	2020	2019	2020	36894	Nigeria	291633.9947	272632.9054	291633.9947	291633.9947	282953.1188	0.014977263	0.48738933	0.422969041	0.283859729	0
2018	2020	2020	2019	2020	36628	Nigeria	448778.1927	420478.1075	448778.1927	448778.1927	432471.4323	0.008310335	0.466121128	0.543919673	0.263796619	0
2018	2020	2020	2019	2020	36495	Nigeria	89151.67432	83237.4716	89151.67432	89151.67432	86328.77328	0.008449078	0.446069273	0.510338914	0.277462394	0
2018	2020	2020	2019	2020	10717	Chad	66871.70036	62216.29423	66871.70036	66871.70036	63451.66914	0.008030399	0.452272893	0.487754716	0.144160771	0
2018	2020	2020	2019	2020	18605	Ethiopia	190742.9286	184038.2208	190742.9286	190742.9286	187234.5396	0.00262325	0.107233827	0.134781821	0.024593627	4.94E-06
2018	2020	2020	2019	2020	18546	Ethiopia	156661.4134	150332.4391	156661.4134	156661.4134	153458.366	0.00232834	0.096570265	0.122693029	0.025394	0
2018	2020	2020	2019	2020	18614	Ethiopia	165552.9608	158961.0312	165552.9608	165552.9608	162303.5908	0.002298023	0.082464614	0.106328137	0.007041535	0
2018	2020	2020	2019	2020	21544	Ghana	47957.97872	46696.78331	47957.97872	47957.97872	47438.28634	0.003793418	0.497277442	0.573697343	0.239500639	0.122513797
2018	2020	2020	2019	2020	3224	Benin	98418.37778	92263.7941	98418.37778	98418.37778	95361.4422	0.001103091	0.63852553	0.668387853	0.39497609	0.000794713
2018	2020	2020	2019	2020	36692	Nigeria	445254.3052	420902.7364	445254.3052	445254.3052	429386.9095	0.005875423	0.570880172	0.482411236	0.184489823	0
2018	2020	2020	2019	2020	36428	Nigeria	782995.2784	734544.4733	782995.2784	782995.2784	757297.4774	0.006039633	0.491999895	0.48908315	0.139545072	0
2018	2020	2020	2019	2020	36360	Nigeria	273249.671	258344.0551	273249.671	273249.671	265163.2617	0.002134286	0.377859115	0.425174301	0.219820103	0
2018	2020	2020	2019	2020	7492	Cameroon	141198.9014	137043.7793	141198.9014	141198.9014	140302.2928	4.71E-05	0.702187206	0.735228278	0.086383506	0
2018	2020	2020	2019	2020	18698	Ethiopia	36693.43674	34097.79286	36693.43674	36693.43674	35289.23677	0.002113806	0.179355505	0.216688937	0.036930292	0.738228611
2018	2020	2020	2019	2020	18659	Ethiopia	132461.4456	126950.9785	132461.4456	132461.4456	129865.9274	0.002637006	0.107871758	0.132439048	0.043225643	0
2018	2020	2020	2019	2020	18636	Ethiopia	162462.8516	155422.8903	162462.8516	162462.8516	158361.187	0.002317777	0.056798678	0.077076368	0.010013817	0
2018	2020	2020	2019	2020	22614	Guinea	563540.4453	482348.2612	563540.4453	563540.4453	520962.8108	0.007366133	0.811861948	0.821014729	0.196467694	0
2018	2020	2020	2019	2020	36694	Nigeria	169241.9044	159774.7373	169241.9044	169241.9044	164398.0502	0.008416347	0.559653502	0.434388566	0.336444666	0
2018	2020	2020	2019	2020	7490	Cameroon	96506.67661	94564.16458	96506.67661	96506.67661	95517.66904	4.25E-05	0.669330344	0.717491316	0.0951857	0
2018	2020	2020	2019	2020	7501	Cameroon	80738.00393	76548.24457	80738.00393	80738.00393	79751.17946	0.000112994	0.740391027	0.752659551	0.076254922	0
2018	2020	2020	2019	2020	18699	Ethiopia	75651.19996	71517.30776	75651.19996	75651.19996	73589.81963	0.002282778	0.171551937	0.199825706	0.075548015	0.717047614
2018	2020	2020	2019	2020	18587	Ethiopia	138055.8541	131847.1627	138055.8541	138055.8541	134282.7261	0.003722108	0.131014662	0.161682831	0.03749827	0
2018	2020	2020	2019	2020	18522	Ethiopia	42785.07136	40695.38748	42785.07136	42785.07136	42001.54535	0.00376282	0.187829681	0.226372141	0.011489657	0
2018	2020	2020	2019	2020	15437	Cote d'Ivoire	99862.47881	89326.08028	99862.47881	99862.47881	94328.28947	0.043049693	0.483069001	0.497800091	0.232659305	0
2018	2020	2020	2019	2020	15400	Cote d'Ivoire	298822.6066	273762.7844	298822.6066	298822.6066	285813.7209	0.060802075	0.48316732	0.509281554	0.116579292	0
2018	2020	2020	2019	2020	21548	Ghana	61074.84376	59249.67493	61074.84376	61074.84376	60001.85654	0.001139628	0.515939571	0.583791532	0.213596097	0.176192989
2018	2020	2020	2019	2020	21513	Ghana	69267.0224	64696.04933	69267.0224	69267.0224	67613.33864	0.015902049	0.394711841	0.558277715	0.140318155	0.726087378
2018	2020	2020	2019	2020	3217	Benin	98015.29902	92623.42876	98015.29902	98015.29902	95453.2136	0.000550524	0.604519325	0.720869041	0.49093348	0
2018	2020	2020	2019	2020	3222	Benin	131285.5674	124142.5713	131285.5674	131285.5674	127499.8095	0.00112109	0.61896739	0.703807956	0.52135144	0.001329436
2018	2020	2020	2019	2020	36367	Nigeria	226938.4256	214891.6876	226938.4256	226938.4256	219786.1557	0.001564184	0.364797908	0.405257484	0.155799087	0
2018	2020	2020	2019	2020	7493	Cameroon	214045.399	196105.9299	214045.399	214045.399	199740.9278	7.30E-05	0.566120538	0.607854174	0.137588613	0
2018	2020	2020	2019	2020	7479	Cameroon	221351.9001	208848.634	221351.9001	221351.9001	217507.5543	5.27E-05	0.62428928	0.672098966	0.109739421	0
2018	2020	2020	2019	2020	10773	Chad	106403.6434	97702.8737	106403.6434	106403.6434	96639.14894	0.010592059	0.438250728	0.474640482	0.127534334	0
2018	2020	2020	2019	2020	19458	Ethiopia	36581.24528	34379.38254	36581.24528	36581.24528	35575.19422	0.001182975	0.150338562	0.187749101	0.056642421	0.684345069
2018	2020	2020	2019	2020	18704	Ethiopia	21984.60876	20339.50057	21984.60876	21984.60876	21319.7842	0.00270768	0.152807079	0.176715474	0.0958003	0.434192478
2018	2020	2020	2019	2020	18617	Ethiopia	102522.5948	100125.5707	102522.5948	102522.5948	102424.2041	0.003570055	0.166216524	0.203101831	0.015076983	0
2018	2020	2020	2019	2020	15463	Cote d'Ivoire	126495.6534	113269.6926	126495.6534	126495.6534	120165.2722	0.076680505	0.472840929	0.500421039	0.141226496	0
2018	2020	2020	2019	2020	21506	Ghana	68632.80796	64681.39974	68632.80796	68632.80796	66424.03599	0.002382001	0.379806883	0.554946875	0.283780253	0.005035927
2018	2020	2020	2019	2020	36618	Nigeria	649905.2089	610747.0674	649905.2089	649905.2089	630076.3432	0.01079927	0.451201487	0.538440881	0.234753289	0
2018	2020	2020	2019	2020	36357	Nigeria	192166.8637	181841.9856	192166.8637	192166.8637	186848.8947	0.002503736	0.393692279	0.444275029	0.2933518	0
2018	2020	2020	2019	2020	7475	Cameroon	61263.3691	56277.15445	61263.3691	61263.3691	69187.55869	5.54E-05	0.630941526	0.692580175	0.103478853	0
2018	2020	2020	2019	2020	44402	South Sudan	96793.56946	90905.59583	96793.56946	96793.56946	93763.62609	0.009229188	0.375493097	0.419387543	0.181404755	0.032900167
2018	2020	2020	2019	2020	18538	Ethiopia	126237.1815	121808.9941	126237.1815	126237.1815	124272.1892	0.002431522	0.103188383	0.129307102	0.016292877	0
2018	2020	2020	2019	2020	15438	Cote d'Ivoire	70092.18341	66101.65775	70092.18341	70092.18341	67971.60495	0.054919024	0.460773274	0.491124167	0.198292785	0
2018	2020	2020	2019	2020	21552	Ghana	126004.2534	122919.9792	126004.2534	126004.2534	124738.4423	0.003977387	0.395142495	0.492189652	0.22452143	0.085090379
2018	2020	2020	2019	2020	7497	Cameroon	117131.6703	110253.1859	117131.6703	117131.6703	115010.0685	5.97E-05	0.655935496	0.70956691	0.101965164	0
2018	2020	2020	2019	2020	7481	Cameroon	132574.1642	132704.7388	132574.1642	132574.1642	132428.7279	0.000121386	0.699943624	0.730500887	0.085485736	0
2018	2020	2020	2019	2020	18563	Ethiopia	113661.3114	109032.3995	113661.3114	113661.3114	111200.4164	0.003088906	0.117054153	0.146442599	0.058426677	0.003049908
2018	2020	2020	2019	2020	18564	Ethiopia	97495.60036	93010.26766	97495.60036	97495.60036	95449.13972	0.002098956	0.097742678	0.126273708	0.000974547	0
2018	2020	2020	2019	2020	18826	Ethiopia	263327.9271	248702.7528	263327.9271	263327.9271	255949.2681	0.002561775	0.11737143	0.14608205	0.025074113	0
2018	2020	2020	2019	2020	18642	Ethiopia	121622.8006	116810.757	121622.8006	121622.8006	119121.6392	0.002797521	0.119660596	0.147402642	0.039824111	0
2018	2020	2020	2019	2020	21509	Ghana	139030.102	128809.3896	139030.102	139030.102	133863.8224	0.003457797	0.306378965	0.499488023	0.231742774	0.3750757
2018	2020	2020	2019	2020	37002	Nigeria	280016.4598	264473.0382	280016.4598	280016.4598	272941.788	0.000547102	0.462660823	0.352918789	0.151158029	0
2018	2020	2020	2019	2020	36623	Nigeria	196722.2758	184609.1411	196722.2758	196722.2758	191755.685	0.013034296	0.46566124	0.548565261	0.215584018	0
2018	2020	2020	2019	2020	36504	Nigeria	166442.539	156387.9573	166442.539	166442.539	160879.9246	0.009228199	0.48018274	0.529002821	0.302810092	0
2018	2020	2020	2019	2020	7502	Cameroon	124433.1324	117636.6718	124433.1324	124433.1324	118391.1806	0.000160608	0.714276091	0.745385439	0.075949324	0
2018	2020	2020	2019	2020	18929	Ethiopia	64177.57444	61807.67244	64177.57444	64177.57444	62879.18054	0.003438147	0.112910181	0.144560596	0.029627962	0.015568846
2018	2020	2020	2019	2020	18760	Ethiopia	84090.62502	79114.84183	84090.62502	84090.62502	81455.77756	0.002586514	0.109495238	0.140652669	0.04075631	0.183257631
2018	2020	2020	2019	2020	18579	Ethiopia	136314.2512	131025.1533	136314.2512	136314.2512	133435.9236	0.002325215	0.106835353	0.135915243	0.052925426	0
2018	2020	2020	2019	2020	18637	Ethiopia	57448.68371	55114.62997	57448.68371	57448.68371	56358.94472	0.00307563	0.078767154	0.099275669	0.030652152	0
2018	2020	2020	2019	2020	19070	Ethiopia	181723.721	175820.0041	181723.721	181723.721	178661.6829	0.003023838	0.170006148	0.21812854	0.032928608	0
2018	2020	2020	2019	2020	53007	Burkina Faso	141037.1701	126587.9233	141037.1701	141037.1701	133565.4515	0.005871968	0.645692923	0.661689834	0.485081779	0.168295611
2018	2020	2020	2019	2020	21510	Ghana	145524.0221	133375.4859	145524.0221	145524.0221	139136.7589	0.004465895	0.303110054	0.511395938	0.205236321	0.271883391
2018	2020	2020	2019	2020	36427	Nigeria	495389.6471	464453.3635	495389.6471	495389.6471	482313.1028	0.003562164	0.452239284	0.491708746	0.211640042	0
2018	2020	2020	2019	2020	36370	Nigeria	202950.6412	191505.032	202950.6412	202950.6412	198212.1598	0.006037881	0.440089705	0.480684144	0.348870268	0
2018	2020	2020	2019	2020	7480	Cameroon	234613.2663	215828.4852	234613.2663	234613.2663	225710.2353	6.57E-05	0.685130839	0.727226826	0.085297424	0
2018	2020	2020	2019	2020	7478	Cameroon	65185.32386	64114.74029	65185.32386	65185.32386	62084.41535	7.72E-05	0.693973326	0.729476685	0.089308253	0
2018	2020	2020	2019	2020	44372	South Sudan	60457.11194	56249.34326	60457.11194	60457.11194	58350.23213	0.009634144	0.455971216	0.508448165	0.122559375	0.035274547
2018	2020	2020	2019	2020	18686	Ethiopia	130855.0698	122730.0582	130855.0698	130855.0698	125595.898	0.001207545	0.148799881	0.190709632	0.035271852	0.669076766
2018	2020	2020	2019	2020	19530	Ethiopia	14281.61228	13769.34706	14281.61228	14281.61228	14088.19674	0.002278436	0.177705531	0.212559697	0.031705776	0.744201156
2018	2020	2020	2019	2020	18866	Ethiopia	162588.3263	151980.0609	162588.3263	162588.3263	157422.5208	0.003884408	0.127051676	0.160020565	0.034942595	0.002171843
2018	2020	2020	2019	2020	18509	Ethiopia	22860.14135	21529.253	22860.14135	22860.14135	22060.41553	0.004040383	0.220218222	0.246726561	0.047781712	0
2018	2020	2020	2019	2020	19393	Ethiopia	218692.8862	203808.3324	218692.8862	218692.8862	208930.8137	0.002097725	0.172888894	0.213826227	0.010299844	0.001731762
2018	2020	2020	2019	2020	3239	Benin	197032.3068	182332.1343	197032.3068	197032.3068	189792.404	0.001521062	0.606898005	0.606015384	0.427205532	0
2018	2020	2020	2019	2020	36890	Nigeria	342918.5389	321447.846	342918.5389	342918.5389	331735.0846	0.015333516	0.429395814	0.390917608	0.362828442	0
2018	2020	2020	2019	2020	36368	Nigeria	164686.9222	155700.3017	164686.9222	164686.9222	159622.938	0.001818391	0.350542825	0.389759127	0.163694643	0
2018	2020	2020	2019	2020	7474	Cameroon	135743.6363	125204.7708	135743.6363	135743.6363	126793.9414	0.00020018	0.568391145	0.61237969	0.167062133	0
2018	2020	2020	2019	2020	7477	Cameroon	124609.9273	116822.9367	124609.9273	124609.9273	117052.9203	0.000278537	0.70453809	0.736958613	0.075498519	0
2018	2020	2020	2019	2020	10735	Chad	33757.36839	29317.04404	33757.36839	33757.36839	28982.15381	0.008018937	0.480436359	0.503845247	0.069609895	0
2018	2020	2020	2019	2020	44370	South Sudan	133480.549	122601.5148	133480.549	133480.549	128083.3703	0.009106277	0.438325926	0.494645293	0.118927974	0.025078987
2018	2020	2020	2019	2020	18847	Ethiopia	49082.8006	46087.80791	49082.8006	49082.8006	47507.28417	0.004591278	0.107363074	0.13716419	0.038696002	0.00014534
2018	2020	2020	2019	2020	18550	Ethiopia	182258.9022	174548.478	182258.9022	182258.9022	178393.4054	0.003527116	0.123919586	0.151951382	0.07468356	0.000488041
2018	2020	2020	2019	2020	18639	Ethiopia	106420.4036	102669.103	106420.4036	106420.4036	104543.9105	0.002037699	0.065028898	0.085937344	0.011780661	0
2018	2020	2020	2019	2020	15450	Cote d'Ivoire	153917.6598	145441.2255	153917.6598	153917.6598	149670.355	0.102175129	0.464269391	0.496625127	0.181701372	0
2018	2020	2020	2019	2020	36443	Nigeria	344727.9299	322978.9968	344727.9299	344727.9299	334232.0139	0.002162368	0.471050307	0.430714647	0.181597704	0
2018	2020	2020	2019	2020	18638	Ethiopia	26801.72933	25791.70301	26801.72933	26801.72933	26317.56497	0.002573908	0.062606762	0.077317428	0.01529519	0
2018	2020	2020	2019	2020	19110	Ethiopia	87867.2384	83149.80735	87867.2384	87867.2384	85383.22756	0.002751601	0.159710614	0.216543003	0.027549319	0
2018	2020	2020	2019	2020	5371	Burkina Faso	108434.7318	101445.766	108434.7318	108434.7318	104916.4295	0.008236364	0.600499922	0.629977609	0.477720507	0.003476834
2018	2020	2020	2019	2020	21554	Ghana	83408.2839	80535.61666	83408.2839	83408.2839	82063.24393	0.002692663	0.432638472	0.496673458	0.298335017	0.15239755
2018	2020	2020	2019	2020	21512	Ghana	55026.23779	55722.9858	55026.23779	55026.23779	55824.48067	0.00994196	0.255272623	0.50958897	0.155231869	0.785903736
2018	2020	2020	2019	2020	21668	Ghana	76561.31616	69946.47359	76561.31616	76561.31616	72957.47507	0.007047782	0.299103635	0.531010894	0.185648703	0.020043944
2018	2020	2020	2019	2020	36364	Nigeria	143838.824	135928.065	143838.824	143838.824	139794.4681	0.001659956	0.456984661	0.493809509	0.202385808	0
2018	2020	2020	2019	2020	7535	Cameroon	150984.9565	142783.328	150984.9565	150984.9565	147628.5432	0.000122294	0.612782133	0.657486259	0.154201864	0
2018	2020	2020	2019	2020	7533	Cameroon	243761.8495	224020.339	243761.8495	243761.8495	235587.4533	6.67E-05	0.637318633	0.700001872	0.131989801	0
2018	2020	2020	2019	2020	53348	Sudan	76862.57187	77057.63797	76862.57187	76862.57187	77087.25778	0.016330685	0.511376714	0.574244591	0.057019193	0.000217957
2018	2020	2020	2019	2020	18640	Ethiopia	166013.7238	159167.753	166013.7238	166013.7238	162637.8129	0.003156031	0.124451219	0.149468931	0.037499116	0
2018	2020	2020	2019	2020	18621	Ethiopia	150299.7335	144429.5637	150299.7335	150299.7335	147209.2576	0.002742914	0.141157592	0.171777045	0.046937578	0
2018	2020	2020	2019	2020	21553	Ghana	87167.20159	83975.42645	87167.20159	87167.20159	84874.95196	0.001638319	0.410754264	0.508382992	0.216950818	0.183317503
2018	2020	2020	2019	2020	36828	Nigeria	310888.3091	292292.1394	310888.3091	310888.3091	301725.2745	0.027012464	0.314461287	0.303766463	0.550519862	0
2018	2020	2020	2019	2020	36837	Nigeria	177617.9301	167579.5512	177617.9301	177617.9301	173481.6997	0.037449737	0.331773662	0.327446439	0.520147147	0
2018	2020	2020	2019	2020	36690	Nigeria	384421.9119	362596.0671	384421.9119	384421.9119	374205.1244	0.002702596	0.451574395	0.36725199	0.338582614	0
2018	2020	2020	2019	2020	36704	Nigeria	483480.0397	455481.237	483480.0397	483480.0397	469257.5993	0.001120794	0.436668575	0.348263662	0.266885625	0
2018	2020	2020	2019	2020	36432	Nigeria	136555.8762	128212.0364	136555.8762	136555.8762	132272.8226	0.005714046	0.486806049	0.444258399	0.139992819	0
2018	2020	2020	2019	2020	18899	Ethiopia	79047.80629	74517.39976	79047.80629	79047.80629	76844.67047	0.002495641	0.112107216	0.14009099	0.086323061	0.007316989
2018	2020	2020	2019	2020	19029	Ethiopia	200113.3247	188898.4682	200113.3247	200113.3247	194265.974	0.002710067	0.10974632	0.140059994	0.063321613	0
2018	2020	2020	2019	2020	19059	Ethiopia	134214.4875	127674.3967	134214.4875	134214.4875	131074.4979	0.002665356	0.167902705	0.21300571	0.011366005	0
2018	2020	2020	2019	2020	21517	Ghana	49330.81066	47591.93297	49330.81066	49330.81066	49122.0232	0.022466359	0.328089203	0.490561758	0.198704354	0.01369296
2018	2020	2020	2019	2020	36619	Nigeria	332139.6651	311346.1164	332139.6651	332139.6651	322547.5428	0.007712485	0.454649279	0.522999682	0.31796531	0
2018	2020	2020	2019	2020	7528	Cameroon	139085.0674	129862.8472	139085.0674	139085.0674	133724.7853	7.84E-05	0.652170333	0.707935394	0.128598967	0
2018	2020	2020	2019	2020	44371	South Sudan	88632.35495	82310.85646	88632.35495	88632.35495	85892.17831	0.009413684	0.459063754	0.499255182	0.134785022	0.039553725
2018	2020	2020	2019	2020	18685	Ethiopia	22338.20731	22330.42312	22338.20731	22338.20731	23560.93009	0.00088338	0.140425504	0.185883069	0.021186547	0.670972048
2018	2020	2020	2019	2020	18684	Ethiopia	32879.16222	30868.79998	32879.16222	32879.16222	31838.79588	0.003065199	0.1510794	0.17254913	0.096800713	0.401871109
2018	2020	2020	2019	2020	18913	Ethiopia	63241.69684	59462.99692	63241.69684	63241.69684	61288.60402	0.003416534	0.094170039	0.122278422	0.039242702	0.159829167
2018	2020	2020	2019	2020	18648	Ethiopia	114522.5492	110188.1518	114522.5492	114522.5492	112234.1639	0.002464293	0.092333303	0.112450496	0.039087496	0
2018	2020	2020	2019	2020	18528	Ethiopia	47652.51357	46030.59086	47652.51357	47652.51357	47080.61936	0.003192706	0.176939005	0.214213147	0.017728866	0
2018	2020	2020	2019	2020	15449	Cote d'Ivoire	146689.8867	140166.5764	146689.8867	146689.8867	143247.8963	0.110840507	0.45545855	0.484566115	0.24311276	0
2018	2020	2020	2019	2020	3251	Benin	87192.38465	82154.89469	87192.38465	87192.38465	84842.72436	0.00146911	0.5918289	0.681923598	0.387007372	0.648833093
2018	2020	2020	2019	2020	3252	Benin	341018.5986	317562.2499	341018.5986	341018.5986	329162.7465	0.001409739	0.587898116	0.648976329	0.487656721	0.679808845
2018	2020	2020	2019	2020	36892	Nigeria	149024.1686	139644.4905	149024.1686	149024.1686	144425.0711	0.013945373	0.470364533	0.389539867	0.279544224	0
2018	2020	2020	2019	2020	36624	Nigeria	234632.78	220287.2548	234632.78	234632.78	228349.1375	0.006569758	0.427978939	0.519694599	0.308109746	0
2018	2020	2020	2019	2020	36359	Nigeria	248583.0363	235676.3959	248583.0363	248583.0363	241324.721	0.008780428	0.496837325	0.537140146	0.306974252	0
2018	2020	2020	2019	2020	36371	Nigeria	295075.6859	279370.8395	295075.6859	295075.6859	287223.6267	0.003430513	0.416472076	0.448292356	0.298867888	0
2018	2020	2020	2019	2020	19457	Ethiopia	79617.91129	75173.00294	79617.91129	79617.91129	77322.43779	0.001849666	0.131033416	0.168971413	0.028720784	0.61573909
2018	2020	2020	2019	2020	18894	Ethiopia	56311.71372	53396.80328	56311.71372	56311.71372	55200.04384	0.003727625	0.122055897	0.14810457	0.083972105	0.143602614
2018	2020	2020	2019	2020	18905	Ethiopia	117613.4419	110800.0917	117613.4419	117613.4419	114197.0567	0.00292196	0.104506195	0.134896026	0.019036625	0
2018	2020	2020	2019	2020	18667	Ethiopia	105235.659	100739.8244	105235.659	105235.659	102932.5443	0.002392009	0.101512856	0.125804711	0.062363426	0
2018	2020	2020	2019	2020	3238	Benin	170893.2722	155394.1109	170893.2722	170893.2722	162997.9186	0.001220464	0.609580707	0.61566825	0.393543876	0.001092782
2018	2020	2020	2019	2020	37005	Nigeria	653026.1558	616421.6643	653026.1558	653026.1558	634628.2457	0.000544278	0.432658793	0.343198077	0.131818415	0
2018	2020	2020	2019	2020	37004	Nigeria	130168.5736	122915.9644	130168.5736	130168.5736	126915.7282	0.000673535	0.443025765	0.348093345	0.139582585	0
2018	2020	2020	2019	2020	36620	Nigeria	318335.7543	298959.8603	318335.7543	318335.7543	307120.7726	0.005698184	0.425602358	0.528899972	0.285461131	0
2018	2020	2020	2019	2020	10754	Chad	70564.8245	65780.12863	70564.8245	70564.8245	67362.93419	0.000242024	0.501287599	0.533345575	0.109537518	0
2018	2020	2020	2019	2020	10712	Chad	224408.7485	211386.7504	224408.7485	224408.7485	219070.1292	0.000394252	0.523931275	0.559531988	0.081917663	0
2018	2020	2020	2019	2020	10782	Chad	40811.40542	35880.3569	40811.40542	40811.40542	36850.61729	0.01046774	0.484480888	0.513380254	0.049063586	0
2018	2020	2020	2019	2020	18822	Ethiopia	156086.6016	146288.0878	156086.6016	156086.6016	151120.5659	0.00219585	0.074944237	0.100379743	0.004321013	0
2018	2020	2020	2019	2020	18551	Ethiopia	135674.4306	130608.8122	135674.4306	135674.4306	133894.5649	0.00186157	0.069659779	0.091240777	0.003120488	0
2018	2020	2020	2019	2020	18647	Ethiopia	89709.60537	85897.24345	89709.60537	89709.60537	87702.98841	0.001903122	0.07418828	0.097428549	0.003930556	0
2018	2020	2020	2019	2020	18660	Ethiopia	7414.843267	7238.084218	7414.843267	7414.843267	7411.160301	0.002888808	0.172504504	0.208702434	0.014589492	0
2018	2020	2020	2019	2020	42258	Sierra Leone	161261.0136	154758.0013	161261.0136	161261.0136	157747.7769	0.026781341	0.800981065	0.694497445	0.370398974	0
2018	2020	2020	2019	2020	42268	Sierra Leone	199315.7799	192247.7824	199315.7799	199315.7799	196313.43	0.022035526	0.789570538	0.707062972	0.407683117	0
2018	2020	2020	2019	2020	15440	Cote d'Ivoire	78228.50337	74159.98032	78228.50337	78228.50337	76255.86237	0.060696667	0.447501249	0.474621865	0.269100292	0
2018	2020	2020	2019	2020	21518	Ghana	86737.31353	81438.78985	86737.31353	86737.31353	83696.45918	0.00411197	0.365371803	0.539831663	0.2582163	0.001722964
2018	2020	2020	2019	2020	7531	Cameroon	243792.3041	231196.6917	243792.3041	243792.3041	242315.4773	0.000203809	0.651359274	0.688227858	0.208705175	0
2018	2020	2020	2019	2020	10715	Chad	116920.6794	107780.5763	116920.6794	116920.6794	114019.5713	0.000251741	0.501314918	0.54667858	0.126335846	0
2018	2020	2020	2019	2020	10752	Chad	76115.30319	71607.7013	76115.30319	76115.30319	71452.06208	0.000996006	0.527556124	0.564457312	0.076016851	0
2018	2020	2020	2019	2020	10719	Chad	177935.9894	167887.392	177935.9894	177935.9894	173800.0622	0.011654074	0.460886433	0.511659932	0.135194368	0
2018	2020	2020	2019	2020	19489	Ethiopia	174350.2962	164394.6431	174350.2962	174350.2962	168977.7053	0.002222318	0.133202658	0.167740454	0.038308102	0.015269017
2018	2020	2020	2019	2020	18739	Ethiopia	83595.0103	78646.92306	83595.0103	83595.0103	80548.47428	0.003664694	0.127400485	0.153244321	0.040184639	0.157820457
2018	2020	2020	2019	2020	18871	Ethiopia	124849.0684	118018.2958	124849.0684	124849.0684	121596.0633	0.002171355	0.087478466	0.115758451	0.012643234	0
2018	2020	2020	2019	2020	18591	Ethiopia	80646.29811	77446.12204	80646.29811	80646.29811	79047.17762	0.002906086	0.119683398	0.14712831	0.042271994	0
2018	2020	2020	2019	2020	22609	Guinea	455758.2273	392843.4234	455758.2273	455758.2273	424214.9532	0.00662489	0.843225776	0.842948154	0.187642083	0
2018	2020	2020	2019	2020	42267	Sierra Leone	291089.8335	282361.7707	291089.8335	291089.8335	286812.0718	0.033123485	0.852712315	0.773302575	0.386905096	0
2018	2020	2020	2019	2020	22621	Guinea	232339.2968	224163.3635	232339.2968	232339.2968	228238.306	0.003374518	0.775682686	0.767558637	0.300152351	0
2018	2020	2020	2019	2020	15451	Cote d'Ivoire	174744.8906	165556.2051	174744.8906	174744.8906	170103.8712	0.064814192	0.45781264	0.49449209	0.190508655	0
2018	2020	2020	2019	2020	15425	Cote d'Ivoire	48682.20687	46184.32856	48682.20687	48682.20687	47228.72082	0.045179567	0.476204097	0.494593522	0.31797106	0.005207563
2018	2020	2020	2019	2020	15424	Cote d'Ivoire	97643.93952	85403.2364	97643.93952	97643.93952	91474.91336	0.05138936	0.449570432	0.472363909	0.376955685	0.002711408
2018	2020	2020	2019	2020	36899	Nigeria	128817.2073	120668.9715	128817.2073	128817.2073	124835.561	0.009565383	0.455552756	0.390917316	0.280398162	0
2018	2020	2020	2019	2020	10776	Chad	3296.075326	3273.99979	3296.075326	3296.075326	3199.966661	0.01062827	0.450943798	0.48387851	0.09028044	0
2018	2020	2020	2019	2020	18948	Ethiopia	107155.8312	100921.5748	107155.8312	107155.8312	103923.5233	0.004214456	0.124533143	0.154728566	0.032698183	0.0041338
2018	2020	2020	2019	2020	18743	Ethiopia	169283.5636	159975.887	169283.5636	169283.5636	164770.1957	0.0033998	0.115258411	0.145043529	0.043173662	0
2018	2020	2020	2019	2020	19042	Ethiopia	160905.1306	151375.0877	160905.1306	160905.1306	155805.3331	0.002504613	0.095424308	0.127968234	0.022391249	0
2018	2020	2020	2019	2020	3241	Benin	116221.0661	104367.2116	116221.0661	116221.0661	110352.5782	0.001525441	0.586861566	0.580506888	0.457210304	0
2018	2020	2020	2019	2020	7532	Cameroon	85699.17175	87054.96086	85699.17175	85699.17175	83091.28707	9.92E-05	0.655062112	0.707460475	0.153909544	0
2018	2020	2020	2019	2020	10713	Chad	201243.4363	184129.1652	201243.4363	201243.4363	193263.2902	0.001025419	0.507177926	0.545763585	0.083643262	0
2018	2020	2020	2019	2020	44359	South Sudan	128131.3879	128249.9811	128131.3879	128131.3879	127992.4503	0.014048139	0.43141002	0.492842616	0.125345467	0.035184935
2018	2020	2020	2019	2020	44377	South Sudan	170141.7114	157766.8759	170141.7114	170141.7114	163785.5802	0.009152462	0.487456343	0.542145398	0.117468978	0.039394589
2018	2020	2020	2019	2020	18654	Ethiopia	79536.20493	76844.15738	79536.20493	79536.20493	78151.11996	0.001893767	0.075958159	0.097985274	0.01121296	0
2018	2020	2020	2019	2020	19494	Ethiopia	224529.5563	214322.4636	224529.5563	224529.5563	221875.2867	0.002004537	0.13270962	0.17961971	0.008127595	0.00028392
2018	2020	2020	2019	2020	3223	Benin	95120.5287	87563.91973	95120.5287	95120.5287	91233.46498	0.001451799	0.572850705	0.673584693	0.337028477	0.923301521
2018	2020	2020	2019	2020	37006	Nigeria	451250.6173	427032.4055	451250.6173	451250.6173	437301.5216	0.000553087	0.413921334	0.332110277	0.11727417	0
2018	2020	2020	2019	2020	37007	Nigeria	248142.051	234244.1613	248142.051	248142.051	241014.956	0.001156698	0.453703513	0.455828692	0.214376599	0
2018	2020	2020	2019	2020	36627	Nigeria	229162.4665	214549.5715	229162.4665	229162.4665	221483.1172	0.005594847	0.397503314	0.505545064	0.278912354	0
2018	2020	2020	2019	2020	10737	Chad	274119.1195	266807.785	274119.1195	274119.1195	273510.2721	0.013437668	0.480305434	0.531628112	0.064434118	0
2018	2020	2020	2019	2020	18924	Ethiopia	51761.52031	48928.14672	51761.52031	51761.52031	50267.57283	0.003130965	0.129709495	0.160971237	0.061444087	0.00779982
2018	2020	2020	2019	2020	19459	Ethiopia	26109.05536	24322.67998	26109.05536	26109.05536	25113.17327	0.002643088	0.160642988	0.186156511	0.083474601	0.42417928
2018	2020	2020	2019	2020	19372	Ethiopia	66835.96719	63486.68061	66835.96719	66835.96719	65390.19873	0.002992424	0.085759677	0.112761799	0.015086817	0.144236332
2018	2020	2020	2019	2020	18868	Ethiopia	143201.4309	134586.7835	143201.4309	143201.4309	138933.9055	0.003264133	0.108744249	0.136194373	0.05687531	0.00067009
2018	2020	2020	2019	2020	18501	Ethiopia	73939.64788	70267.88271	73939.64788	73939.64788	72315.94107	0.003541734	0.191157885	0.235526595	0.017628424	0
2018	2020	2020	2019	2020	15453	Cote d'Ivoire	129935.1444	123754.1423	129935.1444	129935.1444	122849.1579	0.101020302	0.451979366	0.479892661	0.342203705	0
2018	2020	2020	2019	2020	15454	Cote d'Ivoire	521921.6486	488780.7529	521921.6486	521921.6486	508708.6144	0.075960935	0.433871371	0.482388567	0.223864502	0
2018	2020	2020	2019	2020	21521	Ghana	104359.4353	99739.46625	104359.4353	104359.4353	102119.1923	0.012810889	0.387605894	0.460941867	0.38073204	0.001647409
2018	2020	2020	2019	2020	21525	Ghana	53763.12747	55212.95533	53763.12747	53763.12747	54194.31065	0.009460264	0.252645194	0.511956329	0.186543746	0.027444707
2018	2020	2020	2019	2020	21667	Ghana	136067.9959	125615.3947	136067.9959	136067.9959	131120.2069	0.007487022	0.234689959	0.504607913	0.207283453	0.017542242
2018	2020	2020	2019	2020	21514	Ghana	154040.431	142387.1966	154040.431	154040.431	148667.0274	0.01226814	0.305581145	0.500253057	0.286364644	0.008273651
2018	2020	2020	2019	2020	36879	Nigeria	321115.5425	301330.3181	321115.5425	321115.5425	311666.2222	0.011429841	0.447994684	0.39367866	0.236478935	0
2018	2020	2020	2019	2020	37001	Nigeria	280281.514	264702.3822	280281.514	280281.514	272685.7561	0.000583591	0.39761675	0.321733509	0.134553317	0
2018	2020	2020	2019	2020	10756	Chad	74323.12319	71839.21774	74323.12319	74323.12319	72095.85799	0.000376481	0.501349362	0.530559797	0.12456232	0
2018	2020	2020	2019	2020	44380	South Sudan	86278.49862	80281.66339	86278.49862	86278.49862	83157.76354	0.007480214	0.473449461	0.525562656	0.125569302	0.037264875
2018	2020	2020	2019	2020	19386	Ethiopia	13635.11051	12959.12163	13635.11051	13635.11051	13452.79356	0.002204772	0.130486144	0.168563843	0.015575017	0
2018	2020	2020	2019	2020	18741	Ethiopia	91879.18624	86599.17151	91879.18624	91879.18624	89413.68672	0.003803695	0.128802461	0.1597885	0.052743705	0.172153002
2018	2020	2020	2019	2020	18851	Ethiopia	16839.36146	15741.18846	16839.36146	16839.36146	16273.5942	0.001736451	0.074900188	0.102651949	0.005270104	0
2018	2020	2020	2019	2020	22637	Guinea	686988.2283	633892.4216	686988.2283	686988.2283	660370.9446	0.00346019	0.845737636	0.850661676	0.147555845	0
2018	2020	2020	2019	2020	21528	Ghana	140924.5749	128688.3522	140924.5749	140924.5749	134137.2364	0.00502291	0.337489683	0.515106652	0.288003668	0.00075467
2018	2020	2020	2019	2020	36893	Nigeria	252386.6804	236464.9555	252386.6804	252386.6804	243894.8868	0.010032468	0.441115618	0.365528216	0.283927367	0
2018	2020	2020	2019	2020	37011	Nigeria	454271.1336	428851.5698	454271.1336	454271.1336	441387.3177	0.000433685	0.401405364	0.342055499	0.150759576	0
2018	2020	2020	2019	2020	10759	Chad	151997.7854	141762.4158	151997.7854	151997.7854	141214.5601	0.00514775	0.502529242	0.550865707	0.061448754	0
2018	2020	2020	2019	2020	9684	Central African Republic	62179.27355	59452.98316	62179.27355	62179.27355	60729.76208	0.035453618	0.541405579	0.576807215	0.21884527	0
2018	2020	2020	2019	2020	44362	South Sudan	27657.09916	25542.52702	27657.09916	27657.09916	26589.54415	0.011713575	0.452536456	0.503087879	0.137523308	0.028973655
2018	2020	2020	2019	2020	44373	South Sudan	98193.9003	91030.19219	98193.9003	98193.9003	94505.36456	0.00664603	0.443109182	0.47993503	0.138195958	0.036619644
2018	2020	2020	2019	2020	18817	Ethiopia	81247.79751	76862.83917	81247.79751	81247.79751	78884.76176	0.002116048	0.080305743	0.106321634	0.008741957	0
2018	2020	2020	2019	2020	19033	Ethiopia	176023.6617	165425.2914	176023.6617	176023.6617	170967.6659	0.001959989	0.076013184	0.101081866	0.00075287	0
2018	2020	2020	2019	2020	18541	Ethiopia	93354.32174	89335.81712	93354.32174	93354.32174	91487.84655	0.00230795	0.095404534	0.11454797	0.075226563	0
2018	2020	2020	2019	2020	18543	Ethiopia	20521.70921	19712.36226	20521.70921	20521.70921	20184.15307	0.002896443	0.132164998	0.151630384	0.024876395	0
2018	2020	2020	2019	2020	18709	Ethiopia	22381.81753	20825.19825	22381.81753	22381.81753	21166.2449	0.002435521	0.149655064	0.188493752	0.021514727	0
2018	2020	2020	2019	2020	18803	Ethiopia	147394.0803	139776.4258	147394.0803	147394.0803	143854.297	0.00226306	0.11194776	0.150674623	0.003768568	0
2018	2020	2020	2019	2020	22616	Guinea	256014.5104	245425.4807	256014.5104	256014.5104	250741.128	0.012160471	0.877096773	0.848581127	0.308021636	0
2018	2020	2020	2019	2020	15439	Cote d'Ivoire	94575.87948	93644.95334	94575.87948	94575.87948	94213.38652	0.050094133	0.483579905	0.498816681	0.258675702	0
2018	2020	2020	2019	2020	15452	Cote d'Ivoire	118108.1848	106655.2695	118108.1848	118108.1848	112368.1556	0.081794921	0.459275949	0.497311832	0.366001278	0
2018	2020	2020	2019	2020	36887	Nigeria	427622.4876	401538.3067	427622.4876	427622.4876	411843.5453	0.015555528	0.45080312	0.389169825	0.275549139	0
2018	2020	2020	2019	2020	36695	Nigeria	257684.8793	242997.81	257684.8793	257684.8793	249645.7414	0.00243953	0.41934118	0.333037001	0.213718641	0
2018	2020	2020	2019	2020	37015	Nigeria	198770.3831	188020.6495	198770.3831	198770.3831	192780.5741	0.000685889	0.408488998	0.323696231	0.169543373	0
2018	2020	2020	2019	2020	36429	Nigeria	127538.0129	119760.7695	127538.0129	127538.0129	123330.7341	0.001565372	0.442973732	0.410859354	0.200790428	0
2018	2020	2020	2019	2020	36362	Nigeria	173636.3874	164286.1454	173636.3874	173636.3874	168061.9854	0.007543122	0.475238184	0.530199979	0.378030744	0
2018	2020	2020	2019	2020	36355	Nigeria	331684.2648	313955.5383	331684.2648	331684.2648	324226.7909	0.002771419	0.415509481	0.454833695	0.314072425	0
2018	2020	2020	2019	2020	10758	Chad	63759.17348	59713.7852	63759.17348	63759.17348	62010.83421	0.000379901	0.490636531	0.525849697	0.110648933	0
2018	2020	2020	2019	2020	44369	South Sudan	163283.9871	150150.6051	163283.9871	163283.9871	156441.8106	0.009258604	0.464473238	0.518556287	0.125384859	0.030567828
2018	2020	2020	2019	2020	19461	Ethiopia	76156.49403	71673.20796	76156.49403	76156.49403	73873.30708	0.001992565	0.146019666	0.178320122	0.060867731	0.696184236
2018	2020	2020	2019	2020	19385	Ethiopia	54734.8697	51279.7848	54734.8697	54734.8697	53728.91774	0.003057475	0.117474667	0.149813505	0.044276964	0.001892285
2018	2020	2020	2019	2020	18742	Ethiopia	92835.45898	88018.00099	92835.45898	92835.45898	90332.70509	0.001869763	0.06922694	0.091145229	6.35E-06	0
2018	2020	2020	2019	2020	18575	Ethiopia	118365.4738	113193.3676	118365.4738	118365.4738	114874.0778	0.00186065	0.06408233	0.089146054	0.003131937	0
2018	2020	2020	2019	2020	18912	Ethiopia	167872.1402	158686.8654	167872.1402	167872.1402	163627.6795	0.002659905	0.099694951	0.135189941	0.006533245	0
2018	2020	2020	2019	2020	22634	Guinea	541648.057	506555.8722	541648.057	541648.057	526078.3828	0.003659111	0.865485089	0.866183139	0.157171925	0
2018	2020	2020	2019	2020	22623	Guinea	306905.945	297164.6205	306905.945	306905.945	301724.668	0.001888772	0.824292358	0.789212435	0.362320369	0
2018	2020	2020	2019	2020	15464	Cote d'Ivoire	67001.49102	63015.26564	67001.49102	67001.49102	65138.02467	0.07373863	0.451269698	0.489185452	0.217268444	0
2018	2020	2020	2019	2020	3243	Benin	369880.8662	324934.9444	369880.8662	369880.8662	346422.2531	0.001342596	0.5758953	0.579258728	0.496927903	0.000491747
2018	2020	2020	2019	2020	7537	Cameroon	334222.0707	314433.9141	334222.0707	334222.0707	324281.503	0.000127913	0.672101573	0.715705882	0.183421223	0
2018	2020	2020	2019	2020	10771	Chad	13272.07436	12379.3918	13272.07436	13272.07436	12982.24736	0.000246059	0.520050953	0.563912817	0.144399125	0
2018	2020	2020	2019	2020	44383	South Sudan	101.1769498	94.33302522	101.1769498	101.1769498	96.96982168	0.015791131	0.465373841	0.520569539	0.119617216	0.025852199
2018	2020	2020	2019	2020	19488	Ethiopia	118741.1735	111937.1625	118741.1735	118741.1735	113988.3481	0.002786376	0.107244716	0.137651197	0.031045412	0.002994225
2018	2020	2020	2019	2020	19384	Ethiopia	85671.29848	82622.04338	85671.29848	85671.29848	84027.13224	0.002754383	0.107003235	0.139047643	0.028589204	0
2018	2020	2020	2019	2020	19037	Ethiopia	62452.13347	59324.01322	62452.13347	62452.13347	60886.33904	0.002772997	0.09591748	0.126984725	0.01332621	0
2018	2020	2020	2019	2020	18515	Ethiopia	38193.55644	36320.78347	38193.55644	38193.55644	36990.69235	0.003738077	0.176799977	0.209304414	0.025925801	0
2018	2020	2020	2019	2020	19098	Ethiopia	53531.97275	52152.26902	53531.97275	53531.97275	52393.43975	0.003080684	0.173328598	0.209544159	0.036420085	0
2018	2020	2020	2019	2020	18706	Ethiopia	88066.00221	80892.50261	88066.00221	88066.00221	83243.74785	0.002341526	0.139695959	0.186313619	0.029287695	0
2018	2020	2020	2019	2020	18712	Ethiopia	100131.8809	100635.6529	100131.8809	100131.8809	103204.1519	0.002338107	0.17580457	0.236481053	0.021824807	0
2018	2020	2020	2019	2020	22613	Guinea	228913.6145	223680.9664	228913.6145	228913.6145	223075.1111	0.003043656	0.845732781	0.855383552	0.127323922	0
2018	2020	2020	2019	2020	36880	Nigeria	231479.1278	216005.1544	231479.1278	231479.1278	223296.9059	0.009609916	0.447675745	0.399976678	0.21548309	0
2018	2020	2020	2019	2020	36693	Nigeria	363152.6197	341484.7347	363152.6197	363152.6197	351695.8684	0.002432944	0.402112823	0.328666655	0.308692997	0
2018	2020	2020	2019	2020	36369	Nigeria	127308.5888	120610.3334	127308.5888	127308.5888	124027.5125	0.005862549	0.444456717	0.503969607	0.408548228	0
2018	2020	2020	2019	2020	36354	Nigeria	297078.4314	280996.9322	297078.4314	297078.4314	289120.8282	0.003115687	0.419107673	0.478621516	0.31613499	0
2018	2020	2020	2019	2020	10772	Chad	34404.31151	32924.5807	34404.31151	34404.31151	33985.23419	0.000298022	0.49959006	0.5451099	0.139465825	0
2018	2020	2020	2019	2020	10751	Chad	129221.6991	126096.9992	129221.6991	129221.6991	127247.2896	0.00117064	0.49606402	0.541119231	0.093347533	0
2018	2020	2020	2019	2020	10708	Chad	104725.5597	98102.28532	104725.5597	104725.5597	99747.61761	0.014249564	0.455406386	0.514067188	0.092352331	0
2018	2020	2020	2019	2020	44358	South Sudan	296739.2355	297912.2739	296739.2355	296739.2355	296944.8479	0.019759787	0.452180231	0.523166574	0.107925632	0.036643691
2018	2020	2020	2019	2020	18774	Ethiopia	148973.7444	141080.6361	148973.7444	148973.7444	144856.7865	0.003113213	0.123874037	0.162541866	0.033600043	0.01045874
2018	2020	2020	2019	2020	19478	Ethiopia	70879.96164	66680.89199	70879.96164	70879.96164	68661.05627	0.002875006	0.085001208	0.111294167	0.010402327	0.145035609
2018	2020	2020	2019	2020	18713	Ethiopia	169431.1807	157352.5352	169431.1807	169431.1807	160645.4965	0.002594509	0.14591897	0.197328035	0.034863497	0
2018	2020	2020	2019	2020	18711	Ethiopia	19243.38974	18496.63777	19243.38974	19243.38974	18353.43989	0.002420306	0.163706691	0.221819513	0.012199172	0
2018	2020	2020	2019	2020	22633	Guinea	111000.1884	108032.0546	111000.1884	111000.1884	106742.1457	0.003158717	0.854141496	0.863572001	0.12365326	0
2018	2020	2020	2019	2020	22619	Guinea	105419.8041	106342.2557	105419.8041	105419.8041	106031.2331	0.003227211	0.840791443	0.852581071	0.129670252	0
2018	2020	2020	2019	2020	42257	Sierra Leone	342885.0419	329446.7931	342885.0419	342885.0419	335379.1751	0.035446435	0.852749338	0.80349442	0.330389893	0
2018	2020	2020	2019	2020	22604	Guinea	405788.2452	376046.5072	405788.2452	405788.2452	390367.0331	0.006275603	0.730391537	0.731789724	0.342854023	0
2018	2020	2020	2019	2020	15423	Cote d'Ivoire	131022.4685	126870.5094	131022.4685	131022.4685	129183.6358	0.099797699	0.408372334	0.456492609	0.389094197	0.005603867
2018	2020	2020	2019	2020	21526	Ghana	66507.45258	63558.29057	66507.45258	66507.45258	64503.23182	0.019801333	0.344894821	0.486300903	0.259369285	0
2018	2020	2020	2019	2020	36891	Nigeria	354127.8898	329439.9703	354127.8898	354127.8898	344266.9817	0.022808419	0.395823369	0.36061443	0.339900466	0
2018	2020	2020	2019	2020	36688	Nigeria	217606.8115	205142.8048	217606.8115	217606.8115	210839.0573	0.001535904	0.378732261	0.326600406	0.29094953	0
2018	2020	2020	2019	2020	37013	Nigeria	274102.6213	259364.2444	274102.6213	274102.6213	266756.7874	0.000552225	0.422115399	0.37541695	0.17809799	0
2018	2020	2020	2019	2020	37071	Nigeria	300956.2019	285004.0606	300956.2019	300956.2019	292541.8081	0.002678747	0.39037965	0.469257469	0.336874841	0
2018	2020	2020	2019	2020	36358	Nigeria	210303.8011	198910.9151	210303.8011	210303.8011	204294.0412	0.003200144	0.409450375	0.456809995	0.295189562	0
2018	2020	2020	2019	2020	18926	Ethiopia	160702.3492	151151.7832	160702.3492	160702.3492	155978.9511	0.003049983	0.127950994	0.164685092	0.044755836	0.00287328
2018	2020	2020	2019	2020	18772	Ethiopia	98798.04455	92887.72013	98798.04455	98798.04455	96258.48916	0.002697579	0.132374478	0.164898641	0.020878708	0
2018	2020	2020	2019	2020	18688	Ethiopia	52182.13067	49144.81061	52182.13067	52182.13067	50619.64245	0.004375296	0.166734862	0.195400327	0.036230926	0.387921635
2018	2020	2020	2019	2020	19477	Ethiopia	94084.52999	88411.52816	94084.52999	94084.52999	91292.29474	0.003878359	0.103607813	0.132039545	0.031502415	0.131452137
2018	2020	2020	2019	2020	18748	Ethiopia	173149.6668	162489.1103	173149.6668	173149.6668	167911.3105	0.002768829	0.095577708	0.124406872	0.010796228	0
2018	2020	2020	2019	2020	18918	Ethiopia	87263.74216	81885.14825	87263.74216	87263.74216	84328.91258	0.001827562	0.075693359	0.099809751	0	0
2018	2020	2020	2019	2020	18539	Ethiopia	112685.0257	108254.3688	112685.0257	112685.0257	110084.9642	0.001908025	0.070090477	0.092534778	0.006688144	0
2018	2020	2020	2019	2020	18705	Ethiopia	59343.16602	59461.9092	59343.16602	59343.16602	61850.6295	0.002323126	0.17526846	0.235110659	0.025603456	0
2018	2020	2020	2019	2020	18708	Ethiopia	4749.775628	4816.810867	4749.775628	4749.775628	5009.292074	0.002298557	0.17858234	0.239922836	0.021969145	0
2018	2020	2020	2019	2020	18710	Ethiopia	4713.080322	4729.586439	4713.080322	4713.080322	4903.783343	0.002302454	0.176028716	0.23555798	0.023675723	0
2018	2020	2020	2019	2020	18932	Ethiopia	168482.5417	158142.1141	168482.5417	168482.5417	162526.9842	0.002489802	0.101717648	0.140321351	0.005310233	0
2018	2020	2020	2019	2020	19111	Ethiopia	53116.26165	49140.47032	53116.26165	53116.26165	50290.92648	0.002281137	0.114975786	0.1577764	0.003967544	0
2018	2020	2020	2019	2020	19398	Ethiopia	18424.88859	18380.5935	18424.88859	18424.88859	18716.74463	0.002531051	0.136063699	0.188380125	0.004665335	0.003377939
2018	2020	2020	2019	2020	21519	Ghana	182880.1645	174555.1769	182880.1645	182880.1645	179132.161	0.014137347	0.202772214	0.491226055	0.178786879	0.00474178
2018	2020	2020	2019	2020	36882	Nigeria	244911.518	230082.8463	244911.518	244911.518	237268.0816	0.02657066	0.449705733	0.391174199	0.251750481	0
2018	2020	2020	2019	2020	36689	Nigeria	428241.3988	403897.851	428241.3988	428241.3988	416686.7765	0.001152598	0.410750383	0.349912757	0.287089953	0
2018	2020	2020	2019	2020	37008	Nigeria	189891.7136	179392.8554	189891.7136	189891.7136	184267.057	0.000633719	0.431078396	0.397400566	0.203720345	0
2018	2020	2020	2019	2020	10709	Chad	165207.9886	154822.3453	165207.9886	165207.9886	159689.3312	0.011942962	0.447189804	0.504270829	0.104128156	0
2018	2020	2020	2019	2020	10720	Chad	208898.5946	197327.0024	208898.5946	208898.5946	206957.9201	0.011545472	0.463829558	0.508102955	0.141454404	0
2018	2020	2020	2019	2020	44363	South Sudan	56461.91767	51798.75127	56461.91767	56461.91767	54011.38646	0.007611399	0.463134833	0.521474933	0.127847012	0.029532916
2018	2020	2020	2019	2020	18914	Ethiopia	64046.22241	60460.97976	64046.22241	64046.22241	62055.97287	0.002904893	0.118934139	0.15156212	0.02652261	0
2018	2020	2020	2019	2020	18920	Ethiopia	66146.35749	62772.64065	66146.35749	66146.35749	63975.44269	0.00344499	0.09165973	0.118140677	0.015440895	0.138761038
2018	2020	2020	2019	2020	19003	Ethiopia	8355.501139	7885.935081	8355.501139	8355.501139	8006.669202	0.002653267	0.084939562	0.112060003	0	0.143559262
2018	2020	2020	2019	2020	42256	Sierra Leone	327157.5237	318485.3662	327157.5237	327157.5237	322344.0184	0.027166316	0.875465043	0.786346857	0.32894	0
2018	2020	2020	2019	2020	36883	Nigeria	177252.364	164110.0585	177252.364	177252.364	172152.0753	0.011818749	0.440207299	0.349413441	0.272072512	0
2018	2020	2020	2019	2020	7530	Cameroon	426115.0454	354626.0476	426115.0454	426115.0454	389665.7808	0.000205876	0.670097284	0.71082265	0.21374212	0
2018	2020	2020	2019	2020	7527	Cameroon	192030.6495	184584.7603	192030.6495	192030.6495	183365.9468	0.000136165	0.667818079	0.704065187	0.188857601	0
2018	2020	2020	2019	2020	44342	South Sudan	166080.3925	154724.2129	166080.3925	166080.3925	160201.6951	0.005958417	0.449053435	0.499610494	0.125149141	0.033201124
2018	2020	2020	2019	2020	18972	Ethiopia	13052.16529	12041.92843	13052.16529	13052.16529	13042.75383	0.002541488	0.110524058	0.142582417	0.019231353	0
2018	2020	2020	2019	2020	18771	Ethiopia	59446.75449	56326.87089	59446.75449	59446.75449	57807.54183	0.003026481	0.117741797	0.147881472	0.060293217	0.002210723
2018	2020	2020	2019	2020	19410	Ethiopia	3008.179389	3109.632145	3008.179389	3008.179389	3071.610991	0.002015351	0.156337921	0.186437301	0.06507338	0.465970178
2018	2020	2020	2019	2020	18890	Ethiopia	184421.1703	175018.7485	184421.1703	184421.1703	179949.9499	0.004850988	0.137494023	0.169305083	0.038205711	0.000493729
2018	2020	2020	2019	2020	19486	Ethiopia	107284.3965	99657.39225	107284.3965	107284.3965	103555.4083	0.002886463	0.096263808	0.122942041	0.010981891	0
2018	2020	2020	2019	2020	19014	Ethiopia	216070.4422	203598.2375	216070.4422	216070.4422	209521.7241	0.002436891	0.091101026	0.11937779	0.010638729	0
2018	2020	2020	2019	2020	19041	Ethiopia	115649.1336	109466.9978	115649.1336	115649.1336	112756.2224	0.001684053	0.073933641	0.098448331	0.000570525	0
2018	2020	2020	2019	2020	18881	Ethiopia	258267.5871	243559.5888	258267.5871	258267.5871	250419.3468	0.002469665	0.115887849	0.149219642	0.00671393	0
2018	2020	2020	2019	2020	19467	Ethiopia	278773.4612	264584.5807	278773.4612	278773.4612	270416.1843	0.002712396	0.093197994	0.127580346	0.003427636	0
2018	2020	2020	2019	2020	18901	Ethiopia	295665.5402	277738.3374	295665.5402	295665.5402	286116.4778	0.002319652	0.103812963	0.142681412	0.00167256	0
2018	2020	2020	2019	2020	18889	Ethiopia	250766.2401	234028.061	250766.2401	250766.2401	241168.9799	0.002464677	0.111587911	0.150579477	0.003813574	0
2018	2020	2020	2019	2020	19394	Ethiopia	84961.28227	80404.5068	84961.28227	84961.28227	83092.46806	0.002106835	0.119010659	0.164502872	0.00385912	0
2018	2020	2020	2019	2020	21523	Ghana	275966.471	262314.6754	275966.471	275966.471	268236.5831	0.009010957	0.211568972	0.496047516	0.171831631	0
2018	2020	2020	2019	2020	21524	Ghana	72957.58225	66668.71986	72957.58225	72957.58225	69845.90929	0.004675981	0.390299307	0.522562934	0.317375639	0.421137009
2018	2020	2020	2019	2020	3250	Benin	189487.3123	170361.3992	189487.3123	189487.3123	179603.943	0.003722658	0.543958089	0.593043533	0.568823984	0.019461911
2018	2020	2020	2019	2020	36884	Nigeria	192439.8294	180399.3347	192439.8294	192439.8294	185953.661	0.023868975	0.460847121	0.391131467	0.254071619	0
2018	2020	2020	2019	2020	37017	Nigeria	246322.8944	232637.0859	246322.8944	246322.8944	240027.1704	0.001329089	0.45439329	0.465264131	0.286058965	0
2018	2020	2020	2019	2020	10716	Chad	170595.1129	163055.6205	170595.1129	170595.1129	167413.3534	0.000534409	0.480856978	0.518338271	0.131456396	0
2018	2020	2020	2019	2020	10734	Chad	151207.6939	141179.6405	151207.6939	151207.6939	145190.6255	0.007936385	0.486180694	0.543215166	0.05651689	0
2018	2020	2020	2019	2020	18883	Ethiopia	73591.31667	69874.94841	73591.31667	73591.31667	71546.69562	0.003900696	0.112644655	0.141041165	0.038989001	0.012234281
2018	2020	2020	2019	2020	19371	Ethiopia	40396.78665	38262.33382	40396.78665	40396.78665	39344.17305	0.003608385	0.096797234	0.123687309	0.012507183	0.135921944
2018	2020	2020	2019	2020	19381	Ethiopia	83734.20691	77770.37276	83734.20691	83734.20691	79856.95736	0.003487899	0.120320466	0.149305621	0.022675689	0
2018	2020	2020	2019	2020	19485	Ethiopia	212318.1519	200937.5914	212318.1519	212318.1519	206879.4494	0.002886681	0.095609242	0.123485459	0.008616433	0
2018	2020	2020	2019	2020	18545	Ethiopia	58453.49276	56261.0205	58453.49276	58453.49276	57434.72897	0.00230083	0.084589297	0.101584003	0.033400601	0
2018	2020	2020	2019	2020	19484	Ethiopia	129724.5123	123606.2218	129724.5123	129724.5123	126411.5112	0.002208614	0.156034668	0.196047922	0.011623216	0
2018	2020	2020	2019	2020	18839	Ethiopia	167986.8724	158625.2894	167986.8724	167986.8724	162757.3731	0.002632674	0.129057509	0.16112034	0.006104559	0
2018	2020	2020	2019	2020	19334	Ethiopia	259687.8041	245027.6946	259687.8041	259687.8041	251810.7853	0.002559115	0.094636407	0.132729309	0.003291943	0
2018	2020	2020	2019	2020	19490	Ethiopia	183102.5732	172588.4843	183102.5732	183102.5732	177494.7666	0.001527434	0.131417059	0.180545393	0.002367616	5.75E-05
2018	2020	2020	2019	2020	15375	Cote d'Ivoire	158072.8759	150586.4471	158072.8759	158072.8759	154149.096	0.06179718	0.436492465	0.48199866	0.567531924	0
2018	2020	2020	2019	2020	3240	Benin	332272.1635	301632.4377	332272.1635	332272.1635	316665.6739	0.000460424	0.59776221	0.604141972	0.30379311	0
2018	2020	2020	2019	2020	36702	Nigeria	231946.7003	218482.5074	231946.7003	231946.7003	225279.3335	0.001283996	0.417612074	0.356567557	0.307064347	0
2018	2020	2020	2019	2020	37003	Nigeria	266424.0441	251975.7392	266424.0441	266424.0441	258969.8062	0.00040784	0.362119361	0.305255567	0.172918005	0
2018	2020	2020	2019	2020	10757	Chad	61582.27783	57811.8788	61582.27783	61582.27783	58564.87324	0.000372877	0.487385355	0.523257541	0.156392706	0
2018	2020	2020	2019	2020	10736	Chad	174692.4681	171378.1929	174692.4681	174692.4681	179347.331	0.004084285	0.488208266	0.539511894	0.085990899	0
2018	2020	2020	2019	2020	10777	Chad	19950.82687	19345.73538	19950.82687	19950.82687	19178.90697	0.007710859	0.490593193	0.544033967	0.055365403	0
2018	2020	2020	2019	2020	44367	South Sudan	197786.976	181967.2657	197786.976	197786.976	189802.0841	0.011322908	0.457752139	0.505605949	0.11816538	0.032758412
2018	2020	2020	2019	2020	44338	South Sudan	148876.9432	138560.0232	148876.9432	148876.9432	143564.1714	0.005834339	0.46231725	0.513564086	0.126607569	0.039950797
2018	2020	2020	2019	2020	19090	Ethiopia	168489.0759	161785.3024	168489.0759	168489.0759	165573.3437	0.001904943	0.126037759	0.174922184	0.00702808	0
2018	2020	2020	2019	2020	19397	Ethiopia	210513.7783	198665.7058	210513.7783	210513.7783	203776.2704	0.001877903	0.12478538	0.164951295	0.009486143	0
2018	2020	2020	2019	2020	36886	Nigeria	192268.3364	179482.3375	192268.3364	192268.3364	185950.0702	0.010794452	0.447163795	0.376880578	0.271096257	0
2018	2020	2020	2019	2020	37073	Nigeria	143759.1554	135828.8019	143759.1554	143759.1554	140019.9552	0.002736769	0.375163937	0.468100891	0.37825432	0
2018	2020	2020	2019	2020	10775	Chad	16013.12726	16472.72028	16013.12726	16013.12726	17025.83493	0.005900838	0.498378624	0.558823535	0.062112734	0
2018	2020	2020	2019	2020	44374	South Sudan	315318.3117	292388.4256	315318.3117	315318.3117	302650.656	0.00678232	0.467711687	0.501856269	0.146827776	0.034317071
2018	2020	2020	2019	2020	18860	Ethiopia	79629.15371	75163.76864	79629.15371	79629.15371	77390.78832	0.003348656	0.134538364	0.159624243	0.040170831	0
2018	2020	2020	2019	2020	18770	Ethiopia	38302.62358	35926.96313	38302.62358	38302.62358	36970.71383	0.003176043	0.125892367	0.156118269	0.056519912	0
2018	2020	2020	2019	2020	18936	Ethiopia	110264.7418	103628.8966	110264.7418	110264.7418	107318.0534	0.003840424	0.12937712	0.159750179	0.078643675	0.000114338
2018	2020	2020	2019	2020	19007	Ethiopia	152202.6804	143776.0114	152202.6804	152202.6804	148320.9736	0.005210504	0.122053278	0.15502596	0.026376814	0
2018	2020	2020	2019	2020	18964	Ethiopia	129436.7238	122328.142	129436.7238	129436.7238	125750.3858	0.003413342	0.107979114	0.137734537	0.018875329	0.001127286
2018	2020	2020	2019	2020	18969	Ethiopia	26845.63999	24953.85498	26845.63999	26845.63999	25724.87928	0.003025124	0.081319495	0.107018641	0.007647761	0
2018	2020	2020	2019	2020	18818	Ethiopia	338329.9189	319415.0346	338329.9189	338329.9189	329080.4347	0.003007867	0.099050366	0.131586718	0.010965433	0
2018	2020	2020	2019	2020	19333	Ethiopia	11504.94521	10899.17449	11504.94521	11504.94521	11446.86907	0.002195693	0.104828878	0.144596579	0.000887274	0
2018	2020	2020	2019	2020	18769	Ethiopia	71927.24942	68237.43381	71927.24942	71927.24942	69913.07212	0.002158927	0.105627121	0.14363614	0.001173871	0
2018	2020	2020	2019	2020	18730	Ethiopia	11045.41248	10541.94596	11045.41248	11045.41248	10693.7745	0.001957781	0.108456469	0.147962029	0.007659168	0
2018	2020	2020	2019	2020	18734	Ethiopia	31160.02551	30106.65562	31160.02551	31160.02551	30287.35528	0.002076392	0.113880339	0.156997012	0.041703968	0
2018	2020	2020	2019	2020	18731	Ethiopia	39860.0847	36000.0453	39860.0847	39860.0847	37775.8989	0.002555379	0.133792198	0.177032547	0.090982454	0
2018	2020	2020	2019	2020	15455	Cote d'Ivoire	98825.03782	92502.69188	98825.03782	98825.03782	95756.49106	0.090142425	0.439179745	0.478396903	0.536926341	0
2018	2020	2020	2019	2020	21505	Ghana	92587.85245	88483.25129	92587.85245	92587.85245	90449.38243	0.013599629	0.315085436	0.519251498	0.200308037	0
2018	2020	2020	2019	2020	21529	Ghana	117356.5971	107164.654	117356.5971	117356.5971	111841.5239	0.004546464	0.373579532	0.503269017	0.354364837	0.015429651
2018	2020	2020	2019	2020	36898	Nigeria	185055.3745	173226.2415	185055.3745	185055.3745	176308.6927	0.004292549	0.425960173	0.344729126	0.233381287	0
2018	2020	2020	2019	2020	36614	Nigeria	774084.3255	649976.746	774084.3255	774084.3255	709876.3718	0.002453107	0.394742981	0.317767002	0.234440931	0
2018	2020	2020	2019	2020	36865	Nigeria	369923.5108	343792.1525	369923.5108	369923.5108	354786.3089	0.001516241	0.387011442	0.324109893	0.26381239	0
2018	2020	2020	2019	2020	44389	South Sudan	232386.0393	226178.3755	232386.0393	232386.0393	228993.2234	0.016796766	0.459859087	0.523160276	0.113038338	0.028395896
2018	2020	2020	2019	2020	18857	Ethiopia	107679.5818	101692.4629	107679.5818	107679.5818	104770.8749	0.003071562	0.13521964	0.165741166	0.038693201	0
2018	2020	2020	2019	2020	18991	Ethiopia	97107.30625	91413.9511	97107.30625	97107.30625	94182.89352	0.004265094	0.145231592	0.174754657	0.040769569	0.014839679
2018	2020	2020	2019	2020	18875	Ethiopia	64572.63087	60288.33931	64572.63087	64572.63087	62371.51112	0.004222937	0.127465022	0.162034343	0.009428789	0
2018	2020	2020	2019	2020	18922	Ethiopia	85740.81976	80406.80561	85740.81976	85740.81976	83257.82731	0.00323653	0.099703517	0.129721482	0.007436608	0.136405156
2018	2020	2020	2019	2020	18757	Ethiopia	156789.0091	148333.2556	156789.0091	156789.0091	152039.8716	0.00329737	0.123173283	0.156748926	0.00745007	0
2018	2020	2020	2019	2020	18755	Ethiopia	89322.6243	83985.691	89322.6243	89322.6243	86365.19418	0.001834456	0.083922108	0.110110866	0.000914892	0
2018	2020	2020	2019	2020	18819	Ethiopia	4478.769049	4492.388527	4478.769049	4478.769049	4622.461613	0.002612021	0.092123662	0.123167571	0	0
2018	2020	2020	2019	2020	19366	Ethiopia	98296.28021	89995.66789	98296.28021	98296.28021	94467.81142	0.003068201	0.095588611	0.130282076	0.012919438	0
2018	2020	2020	2019	2020	18727	Ethiopia	46146.95901	45032.58634	46146.95901	46146.95901	46572.28288	0.002029276	0.112465856	0.156686529	0.018997397	0
2018	2020	2020	2019	2020	18728	Ethiopia	16477.2531	16093.4999	16477.2531	16477.2531	16652.36295	0.001952419	0.110092167	0.151688908	0.011991445	0
2018	2020	2020	2019	2020	19473	Ethiopia	172476.0119	162311.0573	172476.0119	172476.0119	167349.7636	0.002335609	0.132413492	0.170822091	0.006391718	0
2018	2020	2020	2019	2020	19087	Ethiopia	157187.4666	158069.4151	157187.4666	157187.4666	159970.8226	0.001756262	0.132453061	0.177015825	0.006027846	0.000588419
2018	2020	2020	2019	2020	21669	Ghana	87645.97159	81317.5084	87645.97159	87645.97159	84376.147	0.00630659	0.327698182	0.532493731	0.243188947	0
2018	2020	2020	2019	2020	36373	Nigeria	222362.7232	209284.8428	222362.7232	222362.7232	215560.116	0.003045753	0.418114784	0.468379622	0.245805385	0
2018	2020	2020	2019	2020	7539	Cameroon	232043.1904	209916.1015	232043.1904	232043.1904	220471.4712	0.000182195	0.662850499	0.685380377	0.203054492	0
2018	2020	2020	2019	2020	10769	Chad	95246.79229	90428.75767	95246.79229	95246.79229	94540.24655	0.011908602	0.437537627	0.494050141	0.120922378	0
2018	2020	2020	2019	2020	18853	Ethiopia	126580.0149	119460.6831	126580.0149	126580.0149	122562.4048	0.003263475	0.127033426	0.157109193	0.065123134	0.002504224
2018	2020	2020	2019	2020	18910	Ethiopia	88752.73509	84086.81352	88752.73509	88752.73509	86303.75609	0.003388063	0.110245162	0.138262407	0.023260049	0
2018	2020	2020	2019	2020	18611	Ethiopia	78843.30132	75908.02293	78843.30132	78843.30132	77345.25412	0.002096429	0.092643457	0.116431017	0.011231601	0
2018	2020	2020	2019	2020	18554	Ethiopia	46342.71017	44206.68918	46342.71017	46342.71017	45292.14948	0.002472804	0.130225133	0.153838834	0.028183791	0
2018	2020	2020	2019	2020	19380	Ethiopia	99589.68542	93850.52176	99589.68542	99589.68542	96688.95556	0.002585377	0.156178161	0.199528168	0.004864503	0
2018	2020	2020	2019	2020	19022	Ethiopia	230956.258	217880.5111	230956.258	230956.258	225429.1616	0.002491544	0.111658024	0.144061454	0.006187406	0
2018	2020	2020	2019	2020	18783	Ethiopia	309998.2124	291044.264	309998.2124	309998.2124	299460.5504	0.002772257	0.10439049	0.13823156	0.013149508	0
2018	2020	2020	2019	2020	18935	Ethiopia	92247.96233	86535.84061	92247.96233	92247.96233	88956.23966	0.002514697	0.091224455	0.127364842	0.002336707	0
2018	2020	2020	2019	2020	18733	Ethiopia	29565.51244	28152.69683	29565.51244	29565.51244	29367.79777	0.001976082	0.10859043	0.150417557	0.009344969	0
2018	2020	2020	2019	2020	18732	Ethiopia	23975.658	21862.97761	23975.658	23975.658	21914.08029	0.002053517	0.107611218	0.146847783	0.012311865	0
2018	2020	2020	2019	2020	18729	Ethiopia	9789.483042	9338.637049	9789.483042	9789.483042	9503.226689	0.00228714	0.119996382	0.165949356	0.056974803	0
2018	2020	2020	2019	2020	18735	Ethiopia	56272.35852	54310.30554	56272.35852	56272.35852	55449.09251	0.00223991	0.128292376	0.171665474	0.056433934	0
2018	2020	2020	2019	2020	19083	Ethiopia	26836.14431	25946.02021	26836.14431	26836.14431	26461.02968	0.002685247	0.135943211	0.175778973	0.011305871	0
2018	2020	2020	2019	2020	42260	Sierra Leone	465643.1676	448978.6242	465643.1676	465643.1676	457486.6231	0.037627136	0.864572037	0.783651936	0.365978574	0
2018	2020	2020	2019	2020	21515	Ghana	162636.8939	147112.3707	162636.8939	162636.8939	155078.2468	0.004465907	0.384380439	0.524810215	0.309399283	0
2018	2020	2020	2019	2020	36897	Nigeria	254753.0252	237114.6749	254753.0252	254753.0252	246530.9197	0.008892876	0.445310683	0.351253341	0.230376202	0
2018	2020	2020	2019	2020	37009	Nigeria	206933.8612	195578.1211	206933.8612	206933.8612	200499.8998	0.000996357	0.468593973	0.46539913	0.228501752	0
2018	2020	2020	2019	2020	10755	Chad	150649.0683	140886.3985	150649.0683	150649.0683	146048.7608	0.001473198	0.460592584	0.492209562	0.135723669	0
2018	2020	2020	2019	2020	18777	Ethiopia	167214.5024	157447.3841	167214.5024	167214.5024	162154.2792	0.003950168	0.136862103	0.170029201	0.009586577	0.001176186
2018	2020	2020	2019	2020	19519	Ethiopia	120280.099	113337.3271	120280.099	120280.099	116829.7814	0.002571328	0.105725318	0.133305838	0.000534451	0.010052929
2018	2020	2020	2019	2020	18786	Ethiopia	114622.048	108282.9168	114622.048	114622.048	111621.8753	0.001924282	0.091901348	0.12021963	0.001834959	0
2018	2020	2020	2019	2020	18503	Ethiopia	38636.41747	37004.58776	38636.41747	38636.41747	37591.74019	0.004325872	0.188767612	0.229222901	0.028690617	0
2018	2020	2020	2019	2020	18955	Ethiopia	265553.0071	250129.729	265553.0071	265553.0071	257664.8444	0.00349566	0.114167358	0.145196263	0.013527886	0
2018	2020	2020	2019	2020	18888	Ethiopia	313410.5416	293945.5567	313410.5416	313410.5416	303166.4057	0.002652499	0.100839965	0.134943009	0.006170208	0
2018	2020	2020	2019	2020	15459	Cote d'Ivoire	128798.5588	116269.3488	128798.5588	128798.5588	122430.4323	0.111115601	0.449794416	0.480858567	0.487579831	0
2018	2020	2020	2019	2020	21503	Ghana	99308.26301	95094.0792	99308.26301	99308.26301	96788.58947	0.028220062	0.398772664	0.512398048	0.345785162	0
2018	2020	2020	2019	2020	36875	Nigeria	202360.1497	189655.4167	202360.1497	202360.1497	195797.6213	0.011739297	0.451876374	0.382630255	0.251113327	0
2018	2020	2020	2019	2020	36613	Nigeria	204561.4415	171501.9547	204561.4415	204561.4415	187524.5071	0.005983688	0.447521998	0.379318494	0.252229226	0
2018	2020	2020	2019	2020	36615	Nigeria	529485.5041	443313.3367	529485.5041	529485.5041	484494.5323	0.004139286	0.457609163	0.374447777	0.259821913	0
2018	2020	2020	2019	2020	36374	Nigeria	306285.7306	290398.0002	306285.7306	306285.7306	298550.8159	0.002954771	0.408488621	0.467891391	0.292502066	0
2018	2020	2020	2019	2020	7529	Cameroon	215446.6383	204971.0216	215446.6383	215446.6383	209876.0922	0.000184366	0.661764172	0.702690539	0.227460213	0
2018	2020	2020	2019	2020	10696	Chad	212026.2942	203512.7536	212026.2942	212026.2942	208029.2836	0.009612175	0.467120779	0.529967747	0.068223718	0
2018	2020	2020	2019	2020	9685	Central African Republic	125580.5516	120821.5775	125580.5516	125580.5516	123144.5561	0.031400697	0.501934002	0.529456137	0.335628591	2.58E-06
2018	2020	2020	2019	2020	44361	South Sudan	159523.1267	160384.7379	159523.1267	159523.1267	160103.2051	0.017612964	0.435640891	0.499066488	0.139844867	0.035824692
2018	2020	2020	2019	2020	18737	Ethiopia	89173.00409	84113.43268	89173.00409	89173.00409	86358.86709	0.003166458	0.13344443	0.163690033	0.032460777	0
2018	2020	2020	2019	2020	19524	Ethiopia	98594.02994	92484.38659	98594.02994	98594.02994	94858.24293	0.00256657	0.135647088	0.161179213	0.033170359	0
2018	2020	2020	2019	2020	19031	Ethiopia	151887.2933	143352.7142	151887.2933	151887.2933	147605.2981	0.002161152	0.103416277	0.131447017	0.00127758	0
2018	2020	2020	2019	2020	18805	Ethiopia	293092.489	275604.4964	293092.489	293092.489	284508.5586	0.0021838	0.116786831	0.152267362	0.006573713	0
2018	2020	2020	2019	2020	18850	Ethiopia	122274.5303	115142.8674	122274.5303	122274.5303	118346.739	0.002516862	0.119618572	0.158701499	0.00320091	0
2018	2020	2020	2019	2020	19365	Ethiopia	1054.331065	984.4945266	1054.331065	1054.331065	995.0255539	0.002251372	0.128542294	0.170944568	0.002696409	0
2018	2020	2020	2019	2020	36982	Nigeria	182263.4831	171277.2411	182263.4831	182263.4831	176111.1019	0.043306179	0.314968986	0.314705692	0.531382174	0
2018	2020	2020	2019	2020	36829	Nigeria	297719.8915	281439.9967	297719.8915	297719.8915	288934.6884	0.039873725	0.364403985	0.355112711	0.350363315	0
2018	2020	2020	2019	2020	36881	Nigeria	234821.1233	220224.3558	234821.1233	234821.1233	226683.225	0.017652786	0.425306195	0.367283132	0.296918153	0
2018	2020	2020	2019	2020	36874	Nigeria	110473.8328	104409.7778	110473.8328	110473.8328	107497.2061	0.000667666	0.436499959	0.378423546	0.304699969	0
2018	2020	2020	2019	2020	36365	Nigeria	231624.4019	219323.6534	231624.4019	231624.4019	225123.2559	0.003941122	0.388989197	0.446192582	0.367926976	0
2018	2020	2020	2019	2020	7536	Cameroon	112383.7777	109443.9167	112383.7777	112383.7777	107823.6435	0.00014702	0.673586538	0.693298273	0.280850969	0
2018	2020	2020	2019	2020	7538	Cameroon	111755.9678	107396.1592	111755.9678	111755.9678	109988.7295	0.000234843	0.644752067	0.658348985	0.304249434	0
2018	2020	2020	2019	2020	10780	Chad	59916.50431	56937.00047	59916.50431	59916.50431	58761.27454	0.010763291	0.470172542	0.519957149	0.132474022	0
2018	2020	2020	2019	2020	44376	South Sudan	118886.3317	110223.5057	118886.3317	118886.3317	114450.315	0.006876174	0.411865201	0.447031165	0.142274755	0.047729966
2018	2020	2020	2019	2020	18867	Ethiopia	156497.1914	147209.0604	156497.1914	156497.1914	152176.5045	0.003786059	0.124503023	0.15272944	0.086674724	0.003762635
2018	2020	2020	2019	2020	18921	Ethiopia	43700.90029	41464.66632	43700.90029	43700.90029	42344.36443	0.003716333	0.126587804	0.154661861	0.048356306	0
2018	2020	2020	2019	2020	18854	Ethiopia	27066.00755	25282.73233	27066.00755	27066.00755	26291.73362	0.003636238	0.122700395	0.153966847	0.022044798	0
2018	2020	2020	2019	2020	19521	Ethiopia	85836.73769	81799.97087	85836.73769	85836.73769	83721.33682	0.004324578	0.138819205	0.170589333	0.060029424	0.012610534
2018	2020	2020	2019	2020	19030	Ethiopia	89844.96589	84355.35292	89844.96589	89844.96589	86353.51871	0.005765891	0.111940429	0.142754751	0.052166701	0
2018	2020	2020	2019	2020	18801	Ethiopia	101270.9174	94754.38027	101270.9174	101270.9174	97427.44363	0.003182356	0.100028572	0.132373722	0.033948542	0.000983227
2018	2020	2020	2019	2020	18825	Ethiopia	171039.9437	160961.1439	171039.9437	171039.9437	167453.5064	0.003360304	0.106565539	0.13750855	0.001248792	0
2018	2020	2020	2019	2020	19382	Ethiopia	61116.41179	57430.70629	61116.41179	61116.41179	58171.33741	0.002985251	0.113826566	0.143087449	0.000794925	0.00998751
2018	2020	2020	2019	2020	19015	Ethiopia	7103.560613	6991.473043	7103.560613	7103.560613	7312.839541	0.002144894	0.09091434	0.119420087	0	0
2018	2020	2020	2019	2020	18996	Ethiopia	5050.055083	4759.134627	5050.055083	5050.055083	4878.084607	0.00221762	0.090849561	0.120474046	0	0
2018	2020	2020	2019	2020	18958	Ethiopia	196837.1148	184911.4786	196837.1148	196837.1148	191104.9586	0.003061046	0.10635447	0.137211446	0.018566686	0
2018	2020	2020	2019	2020	36838	Nigeria	178011.7543	167064.6197	178011.7543	178011.7543	173702.0031	0.039882873	0.287480445	0.309123953	0.452499728	0
2018	2020	2020	2019	2020	36612	Nigeria	2652664.205	2226226.962	2652664.205	2652664.205	2432513.287	0.005126844	0.395713457	0.326799701	0.249971076	0
2018	2020	2020	2019	2020	36868	Nigeria	175566.9968	166426.6038	175566.9968	175566.9968	170474.6826	0.001175898	0.410946885	0.359497769	0.318195669	0
2018	2020	2020	2019	2020	36862	Nigeria	158449.221	149548.7295	158449.221	158449.221	154028.4938	0.000747957	0.407414521	0.362223334	0.323710627	0
2018	2020	2020	2019	2020	37012	Nigeria	134750.3535	127309.5164	134750.3535	134750.3535	131548.3651	0.000877683	0.485429996	0.463885756	0.244193611	0
2018	2020	2020	2019	2020	37078	Nigeria	141188.0417	133318.5909	141188.0417	141188.0417	137826.2103	0.002932197	0.336527957	0.419257707	0.338665786	0
2018	2020	2020	2019	2020	10697	Chad	169709.3666	158646.7208	169709.3666	169709.3666	162567.2028	0.004665437	0.471511256	0.516159151	0.096442332	0
2018	2020	2020	2019	2020	10768	Chad	77165.0558	73978.83892	77165.0558	77165.0558	76181.59761	0.012801473	0.463885294	0.522622401	0.080762525	0
2018	2020	2020	2019	2020	44385	South Sudan	283371.655	276048.733	283371.655	283371.655	279591.225	0.017020992	0.442424041	0.518086101	0.122098834	0.036040663
2018	2020	2020	2019	2020	18852	Ethiopia	92985.00432	87567.78541	92985.00432	92985.00432	90357.9706	0.003666764	0.128215323	0.157749951	0.074836512	0
2018	2020	2020	2019	2020	18855	Ethiopia	115147.1178	108357.2272	115147.1178	115147.1178	111503.8038	0.002185475	0.10017346	0.128827884	0.002288211	0
2018	2020	2020	2019	2020	18849	Ethiopia	133370.668	125623.6759	133370.668	133370.668	129641.3583	0.003213111	0.182429613	0.217470006	0.038919995	0
2018	2020	2020	2019	2020	42259	Sierra Leone	489512.1502	473116.0327	489512.1502	489512.1502	481309.9835	0.043798521	0.800939839	0.746194335	0.32995458	0
2018	2020	2020	2019	2020	22618	Guinea	268715.6566	272685.9042	268715.6566	268715.6566	270059.7137	0.000993074	0.863974114	0.812905681	0.337092369	0
2018	2020	2020	2019	2020	15461	Cote d'Ivoire	86139.29649	81911.49997	86139.29649	86139.29649	84004.04043	0.111529155	0.469643532	0.497196706	0.436782144	0
2018	2020	2020	2019	2020	36877	Nigeria	161924.4994	150922.1233	161924.4994	161924.4994	157803.2165	0.021036234	0.451288593	0.397905954	0.215908392	0
2018	2020	2020	2019	2020	37014	Nigeria	278628.4034	263055.7717	278628.4034	278628.4034	271361.8861	0.000863797	0.473299757	0.445623088	0.259200472	0
2018	2020	2020	2019	2020	37016	Nigeria	327619.6332	309387.5144	327619.6332	327619.6332	317206.4483	0.001005173	0.487843576	0.47252259	0.281130773	0
2018	2020	2020	2019	2020	37064	Nigeria	175816.8266	166217.3074	175816.8266	175816.8266	170377.3918	0.00421921	0.366290644	0.451581426	0.366900319	0
2018	2020	2020	2019	2020	10781	Chad	61168.27902	58502.55456	61168.27902	61168.27902	60992.96192	0.011036694	0.462224034	0.511211889	0.141065181	0
2018	2020	2020	2019	2020	44341	South Sudan	167030.2223	155579.6082	167030.2223	167030.2223	161340.4611	0.004502002	0.451569351	0.49147718	0.132643113	0.037097489
2018	2020	2020	2019	2020	44382	South Sudan	137856.7726	127999.5531	137856.7726	137856.7726	133205.9273	0.005936138	0.463320025	0.49671729	0.167008686	0.03531082
2018	2020	2020	2019	2020	18811	Ethiopia	107516.748	102734.9795	107516.748	107516.748	105757.0921	0.003941679	0.14434082	0.1741542	0.033890779	0
2018	2020	2020	2019	2020	18893	Ethiopia	26924.56205	25278.8738	26924.56205	26924.56205	26102.88839	0.003734932	0.138613083	0.168899301	0.064448551	0
2018	2020	2020	2019	2020	18892	Ethiopia	93707.18896	88975.32024	93707.18896	93707.18896	91608.59391	0.004168298	0.130166991	0.160757021	0.085379232	0
2018	2020	2020	2019	2020	18976	Ethiopia	79185.8239	73829.44204	79185.8239	79185.8239	76229.26826	0.00450999	0.120647907	0.152633223	0.036251305	0
2018	2020	2020	2019	2020	18911	Ethiopia	88238.73847	83826.7591	88238.73847	88238.73847	86900.32199	0.004145097	0.133556938	0.17045671	0.02234567	0
2018	2020	2020	2019	2020	19522	Ethiopia	178625.4642	167627.2828	178625.4642	178625.4642	172894.4808	0.003580944	0.12289065	0.158425928	0.00366716	0
2018	2020	2020	2019	2020	18906	Ethiopia	18018.55635	17199.0832	18018.55635	18018.55635	17652.55488	0.001846995	0.107568758	0.137658215	0.001214114	0
2018	2020	2020	2019	2020	18798	Ethiopia	119604.0787	114035.0011	119604.0787	119604.0787	117759.2979	0.001915459	0.090325528	0.11814	0	0
2018	2020	2020	2019	2020	18491	Ethiopia	277582.8672	268585.6518	277582.8672	277582.8672	274346.8646	0.001286456	0.091337359	0.124698893	0	0
2018	2020	2020	2019	2020	18496	Ethiopia	416350.1544	399487.8354	416350.1544	416350.1544	407706.0789	0.001314561	0.096168889	0.132464755	0.000272889	0
2018	2020	2020	2019	2020	18942	Ethiopia	31977.16756	31280.11057	31977.16756	31977.16756	32222.00186	0.001756965	0.099466648	0.131858416	0.00080124	0
2018	2020	2020	2019	2020	18643	Ethiopia	174140.099	166841.8511	174140.099	174140.099	170319.887	0.002475365	0.131567236	0.163992946	0.009442623	0
2018	2020	2020	2019	2020	18804	Ethiopia	13281.45892	12780.42228	13281.45892	13281.45892	13195.15886	0.001958271	0.123272582	0.160497837	0.000947318	0
2018	2020	2020	2019	2020	19395	Ethiopia	8005.765038	7658.180166	8005.765038	8005.765038	7992.605638	0.001563135	0.123611459	0.172023024	0.002200396	0
2018	2020	2020	2019	2020	42255	Sierra Leone	302076.8489	306284.4672	302076.8489	302076.8489	304406.0383	0.012968571	0.862206109	0.755241729	0.323809124	0
2018	2020	2020	2019	2020	15442	Cote d'Ivoire	62219.49972	60268.68475	62219.49972	62219.49972	61223.39541	0.106647651	0.498818684	0.511700789	0.317441008	0
2018	2020	2020	2019	2020	36831	Nigeria	331747.3637	312308.2189	331747.3637	331747.3637	323467.1108	0.046502775	0.28598729	0.307459373	0.426146937	0
2018	2020	2020	2019	2020	37079	Nigeria	181086.7179	171469.63	181086.7179	181086.7179	175635.1767	0.002650853	0.341361264	0.428392787	0.334422339	0
2018	2020	2020	2019	2020	10699	Chad	243614.2372	226085.8501	243614.2372	243614.2372	235089.8733	0.010770882	0.469978545	0.526702255	0.095691465	0
2018	2020	2020	2019	2020	18941	Ethiopia	73007.56383	67752.23696	73007.56383	73007.56383	70020.44701	0.003893416	0.141075628	0.171825502	0.045622728	0
2018	2020	2020	2019	2020	19034	Ethiopia	52563.57217	49740.87376	52563.57217	52563.57217	50692.70732	0.003507973	0.133934726	0.165245483	0.052615994	0
2018	2020	2020	2019	2020	18802	Ethiopia	87315.55286	81987.12245	87315.55286	87315.55286	84727.94305	0.002868809	0.166368626	0.199735632	0.070842357	0.014509206
2018	2020	2020	2019	2020	19383	Ethiopia	55298.57262	52192.63762	55298.57262	55298.57262	53510.79593	0.003343077	0.107733491	0.142440628	0.007569172	0
2018	2020	2020	2019	2020	18493	Ethiopia	566283.6197	541772.3544	566283.6197	566283.6197	553171.3638	0.001567534	0.096873325	0.13392446	7.40E-05	0
2018	2020	2020	2019	2020	18487	Ethiopia	201897.8626	194222.4804	201897.8626	201897.8626	198068.8253	0.00186119	0.105040261	0.160234222	0	0
2018	2020	2020	2019	2020	18489	Ethiopia	180155.1432	172120.2956	180155.1432	180155.1432	176645.5943	0.001425005	0.101541162	0.150162257	0	0
2018	2020	2020	2019	2020	18882	Ethiopia	126017.4401	118836.2051	126017.4401	126017.4401	122261.3177	0.002322524	0.116372477	0.154669867	0.005212559	0
2018	2020	2020	2019	2020	18864	Ethiopia	270192.5765	254506.5713	270192.5765	270192.5765	262384.7003	0.002404115	0.108152907	0.139051636	0.021306857	0
2018	2020	2020	2019	2020	21516	Ghana	212873.7656	193678.8553	212873.7656	212873.7656	202794.5214	0.004445391	0.38421706	0.512296964	0.328452214	0.000417966
2018	2020	2020	2019	2020	36869	Nigeria	495294.6429	468124.145	495294.6429	495294.6429	483093.0724	0.000979551	0.427745988	0.409503273	0.277456962	0
2018	2020	2020	2019	2020	37070	Nigeria	164194.7675	155625.8871	164194.7675	164194.7675	159990.2289	0.003430043	0.358060928	0.454355927	0.354902246	0
2018	2020	2020	2019	2020	44384	South Sudan	124851.0136	121282.5212	124851.0136	124851.0136	123161.5584	0.013916346	0.439994294	0.499346342	0.128203007	0.031398573
2018	2020	2020	2019	2020	18791	Ethiopia	65201.01916	61676.47643	65201.01916	65201.01916	63312.60936	0.003314773	0.124470204	0.156700011	0.014324988	0
2018	2020	2020	2019	2020	18758	Ethiopia	53760.40918	50322.87286	53760.40918	53760.40918	52336.73989	0.003034303	0.133555319	0.171072254	0.002897361	0
2018	2020	2020	2019	2020	18993	Ethiopia	140407.5779	131561.9237	140407.5779	140407.5779	134702.1226	0.00254777	0.118033659	0.150639743	0.003294475	0.000748475
2018	2020	2020	2019	2020	18492	Ethiopia	236196.8935	225646.78	236196.8935	236196.8935	230975.2523	0.00139792	0.102454837	0.149804258	0	0
2018	2020	2020	2019	2020	18494	Ethiopia	273806.7473	263133.2434	273806.7473	273806.7473	268306.25	0.001902162	0.10660656	0.163672026	0	0
2018	2020	2020	2019	2020	18495	Ethiopia	514001.0594	492416.8848	514001.0594	514001.0594	501237.9332	0.001487497	0.103945094	0.142352932	0.007317245	0
2018	2020	2020	2019	2020	18490	Ethiopia	530732.585	512714.7513	530732.585	530732.585	521238.2951	0.001331868	0.10163153	0.138480478	0.00266629	0
2018	2020	2020	2019	2020	18504	Ethiopia	2233.890656	2534.632225	2233.890656	2233.890656	2472.758882	0.003802366	0.18626136	0.240919519	0.022007411	0
2018	2020	2020	2019	2020	36994	Nigeria	160394.8025	150654.2973	160394.8025	160394.8025	155036.9518	0.043678871	0.309619534	0.303939778	0.534952557	0
2018	2020	2020	2019	2020	36991	Nigeria	125759.326	117948.3132	125759.326	125759.326	121882.398	0.045244237	0.294906071	0.30359226	0.497541594	0
2018	2020	2020	2019	2020	10698	Chad	344076.5792	331206.4202	344076.5792	344076.5792	336749.3755	0.007182616	0.467950213	0.521096353	0.09468888	0
2018	2020	2020	2019	2020	10703	Chad	173527.0609	159596.8561	173527.0609	173527.0609	165693.6194	0.010409187	0.464266595	0.526651443	0.08998845	0
2018	2020	2020	2019	2020	44357	South Sudan	46766.51689	46944.31637	46766.51689	46766.51689	46732.70451	0.018942218	0.420632083	0.475724805	0.191363809	0.037395146
2018	2020	2020	2019	2020	18988	Ethiopia	72624.57399	68690.05708	72624.57399	72624.57399	70406.84844	0.003921893	0.129056707	0.157032277	0.073038884	0
2018	2020	2020	2019	2020	18973	Ethiopia	131825.0906	124081.3963	131825.0906	131825.0906	127898.6522	0.004348749	0.124555869	0.154451498	0.075483942	0
2018	2020	2020	2019	2020	18944	Ethiopia	114270.4716	106889.8286	114270.4716	114270.4716	110605.0283	0.004879754	0.11568548	0.14619984	0.041292287	0.000344061
2018	2020	2020	2019	2020	19028	Ethiopia	78133.14117	73769.155	78133.14117	78133.14117	75950.58547	0.003608917	0.130733656	0.160956686	0.017221309	0
2018	2020	2020	2019	2020	18994	Ethiopia	176065.9062	166292.2591	176065.9062	176065.9062	172292.0567	0.002131989	0.108083634	0.140446659	0.004859607	0
2018	2020	2020	2019	2020	18488	Ethiopia	240372.97	229194.9447	240372.97	240372.97	234336.6726	0.001441759	0.117340125	0.15133365	0.002974814	0
2018	2020	2020	2019	2020	18753	Ethiopia	94200.22617	89031.47174	94200.22617	94200.22617	91399.09406	0.00225689	0.12632969	0.160685571	0.004553229	0
2018	2020	2020	2019	2020	18981	Ethiopia	263686.5009	248697.4223	263686.5009	263686.5009	255851.5254	0.002550492	0.123563649	0.157426416	0.008174686	0
2018	2020	2020	2019	2020	18965	Ethiopia	128456.028	122200.4887	128456.028	128456.028	125990.3353	0.002960626	0.128529155	0.167133186	0.00899777	0
2018	2020	2020	2019	2020	19062	Ethiopia	81358.86386	73890.66434	81358.86386	81358.86386	76819.43604	0.002104592	0.141770964	0.17977704	0.015250098	0.000949492
2018	2020	2020	2019	2020	15373	Cote d'Ivoire	237027.7119	220050.8683	237027.7119	237027.7119	228115.317	0.036924633	0.449140217	0.505989009	0.636861363	0.001010365
2018	2020	2020	2019	2020	36998	Nigeria	180778.3846	169224.6623	180778.3846	180778.3846	174331.2144	0.06158541	0.312626128	0.302536581	0.557858144	0
2018	2020	2020	2019	2020	36841	Nigeria	169326.399	159667.6488	169326.399	169326.399	165156.0714	0.024595257	0.424459819	0.380384451	0.297342152	0
2018	2020	2020	2019	2020	36617	Nigeria	319935.7412	268534.5056	319935.7412	319935.7412	292747.9038	0.011762346	0.45794763	0.384785907	0.257950696	0
2018	2020	2020	2019	2020	10765	Chad	114758.9852	109968.0026	114758.9852	114758.9852	113791.1941	0.003106543	0.457465005	0.494796404	0.126753167	0
2018	2020	2020	2019	2020	10707	Chad	116114.3918	107788.7441	116114.3918	116114.3918	111153.687	0.010970265	0.454305005	0.504521298	0.152868374	0
2018	2020	2020	2019	2020	44364	South Sudan	123267.0699	113189.8523	123267.0699	123267.0699	118068.0563	0.007905912	0.476346773	0.534452436	0.135320257	0.029728184
2018	2020	2020	2019	2020	19039	Ethiopia	69305.98346	65034.96913	69305.98346	69305.98346	67060.00385	0.004509107	0.120918175	0.146037312	0.053703649	0
2018	2020	2020	2019	2020	18810	Ethiopia	58000.30823	54918.85513	58000.30823	58000.30823	56557.79164	0.00612384	0.136444363	0.164823046	0.082959578	0
2018	2020	2020	2019	2020	18919	Ethiopia	127634.9789	120147.6269	127634.9789	127634.9789	123797.5987	0.00567209	0.116489113	0.144977427	0.069610901	0
2018	2020	2020	2019	2020	18814	Ethiopia	143067.2571	135146.4331	143067.2571	143067.2571	138932.8555	0.004054881	0.124253363	0.160559194	0.019782993	0
2018	2020	2020	2019	2020	18809	Ethiopia	127005.0588	119871.978	127005.0588	127005.0588	123223.6249	0.003492894	0.117778101	0.153488039	0.000822392	0.005335306
2018	2020	2020	2019	2020	18736	Ethiopia	164327.86	155652.3138	164327.86	164327.86	160224.0303	0.00226308	0.136306639	0.172238714	0.001802665	0
2018	2020	2020	2019	2020	18876	Ethiopia	159703.893	152306.0081	159703.893	159703.893	156966.8919	0.002662006	0.132637355	0.168093329	0.015129863	0
2018	2020	2020	2019	2020	18963	Ethiopia	88771.44631	84998.84718	88771.44631	88771.44631	87645.60139	0.002848633	0.135519384	0.17086419	0.014401358	0
2018	2020	2020	2019	2020	19396	Ethiopia	28056.17394	27882.7522	28056.17394	28056.17394	28630.54491	0.001369313	0.13977775	0.173373645	0.014683818	0
2018	2020	2020	2019	2020	22629	Guinea	280355.6699	278988.4752	280355.6699	280355.6699	279317.1027	0.001820208	0.845572882	0.835075551	0.368795213	0
2018	2020	2020	2019	2020	36616	Nigeria	344184.8597	288243.1148	344184.8597	344184.8597	314487.7621	0.003938102	0.417622447	0.354035721	0.248863569	0
2018	2020	2020	2019	2020	36867	Nigeria	114660.0901	108168.7335	114660.0901	114660.0901	111866.5946	0.001513556	0.409554999	0.357868885	0.261507402	0
2018	2020	2020	2019	2020	36871	Nigeria	218130.4782	206346.2871	218130.4782	218130.4782	212109.9307	0.000798941	0.420031027	0.385592233	0.281658132	0
2018	2020	2020	2019	2020	7534	Cameroon	79638.15656	74440.61601	79638.15656	79638.15656	80687.97116	0.000145289	0.677213967	0.693590363	0.239188949	0
2018	2020	2020	2019	2020	10706	Chad	201058.0383	188658.8689	201058.0383	201058.0383	195135.6699	0.009081224	0.453744418	0.519305343	0.105309597	0
2018	2020	2020	2019	2020	44360	South Sudan	72851.90254	73118.38197	72851.90254	72851.90254	73145.21886	0.018679993	0.450491196	0.521005375	0.130352408	0.041931713
2018	2020	2020	2019	2020	44387	South Sudan	196568.5402	191105.2729	196568.5402	196568.5402	193905.4587	0.011529242	0.443704203	0.499336203	0.141112114	0.029991888
2018	2020	2020	2019	2020	19377	Ethiopia	73642.02979	69023.59702	73642.02979	73642.02979	71824.10927	0.003727685	0.156899858	0.186822511	0.031643442	0
2018	2020	2020	2019	2020	18952	Ethiopia	41114.05637	38952.90651	41114.05637	41114.05637	39741.68394	0.004694583	0.114161904	0.139965942	0.061315724	0
2018	2020	2020	2019	2020	18980	Ethiopia	92919.79657	87657.96109	92919.79657	92919.79657	90134.34869	0.005026861	0.12643849	0.155784789	0.028459191	0
2018	2020	2020	2019	2020	18978	Ethiopia	114454.3507	107754.7827	114454.3507	114454.3507	111479.2014	0.00474834	0.116472203	0.150922801	0.030102737	0
2018	2020	2020	2019	2020	18838	Ethiopia	93003.10027	88040.58177	93003.10027	93003.10027	90181.20996	0.003213768	0.087017068	0.116916709	0.000780629	0
2018	2020	2020	2019	2020	18909	Ethiopia	70369.99274	66027.31601	70369.99274	70369.99274	67793.81561	0.00269934	0.12664821	0.159902159	0.000788922	0.465289077
2018	2020	2020	2019	2020	18789	Ethiopia	200492.7096	188064.2643	200492.7096	200492.7096	194855.2186	0.001984737	0.136635342	0.171596336	0.002754834	0
2018	2020	2020	2019	2020	18950	Ethiopia	2424.747219	2466.334793	2424.747219	2424.747219	2436.278592	0.003308113	0.183649789	0.223791473	0.071843602	0
2018	2020	2020	2019	2020	18762	Ethiopia	100852.2898	95192.57224	100852.2898	100852.2898	98281.08048	0.003091115	0.118003355	0.152877287	0.017877862	0
2018	2020	2020	2019	2020	18895	Ethiopia	286871.0335	270151.7253	286871.0335	286871.0335	278209.9917	0.002581884	0.118249995	0.15499188	0.004703027	0
2018	2020	2020	2019	2020	18776	Ethiopia	6746.629626	6359.644322	6746.629626	6746.629626	6435.035806	0.00250737	0.137169585	0.170675248	0.001289781	0
2018	2020	2020	2019	2020	19045	Ethiopia	19340.96658	19903.76302	19340.96658	19340.96658	20063.9395	0.001274195	0.142932289	0.185308878	0.010087174	0
2018	2020	2020	2019	2020	36361	Nigeria	237483.8234	224807.1401	237483.8234	237483.8234	230649.5643	0.001591127	0.39115654	0.425442256	0.359781416	0
2018	2020	2020	2019	2020	10718	Chad	88747.18422	84861.53298	88747.18422	88747.18422	88221.56476	0.012542052	0.454364717	0.496817222	0.176419258	0
2018	2020	2020	2019	2020	44334	South Sudan	215135.5371	200151.8773	215135.5371	215135.5371	207450.6561	0.004285222	0.449675349	0.496995314	0.127319923	0.032824049
2018	2020	2020	2019	2020	18917	Ethiopia	98459.83054	92997.68872	98459.83054	98459.83054	96312.65143	0.003649964	0.089100485	0.117412364	0.01660452	0
2018	2020	2020	2019	2020	18862	Ethiopia	20245.59463	19589.41839	20245.59463	20245.59463	20104.41525	0.001913887	0.120819655	0.156246347	0.009060655	0
2018	2020	2020	2019	2020	18940	Ethiopia	147975.319	140636.7251	147975.319	147975.319	144115.1803	0.002284599	0.134260723	0.173866329	0.005469852	0
2018	2020	2020	2019	2020	36999	Nigeria	406177.8323	381217.8105	406177.8323	406177.8323	391958.2601	0.085953218	0.299752832	0.292361583	0.556389544	0
2018	2020	2020	2019	2020	36870	Nigeria	284885.2027	268993.4473	284885.2027	284885.2027	277374.4689	0.004173451	0.42095105	0.370608992	0.251512608	0
2018	2020	2020	2019	2020	37068	Nigeria	363627.2939	344099.6263	363627.2939	363627.2939	352914.506	0.003060376	0.396266367	0.443126478	0.325024161	0
2018	2020	2020	2019	2020	18763	Ethiopia	122024.4273	115197.9503	122024.4273	122024.4273	118742.9669	0.004619911	0.133754984	0.156862169	0.15614126	0.001410586
2018	2020	2020	2019	2020	18815	Ethiopia	215111.0025	203326.9377	215111.0025	215111.0025	208883.5771	0.005278811	0.140127619	0.16798073	0.070329362	0
2018	2020	2020	2019	2020	18738	Ethiopia	172937.7155	162901.0453	172937.7155	172937.7155	167979.8633	0.005017852	0.125124145	0.156940605	0.006014933	0.008775026
2018	2020	2020	2019	2020	19026	Ethiopia	138541.7579	130688.4526	138541.7579	138541.7579	134658.9137	0.003929563	0.103795229	0.135726675	0.001263336	0.002829873
2018	2020	2020	2019	2020	19016	Ethiopia	90671.1673	85730.47864	90671.1673	90671.1673	87667.83718	0.002983296	0.111840195	0.14510794	0.000940874	0.002878376
2018	2020	2020	2019	2020	18846	Ethiopia	511.7398818	478.9657495	511.7398818	511.7398818	506.1124145	0.002249191	0.135021367	0.171801959	0.001499358	0
2018	2020	2020	2019	2020	18795	Ethiopia	200945.687	189582.6745	200945.687	200945.687	194940.1927	0.002665883	0.158939155	0.195033338	0.006668074	0
2018	2020	2020	2019	2020	18790	Ethiopia	137918.4093	130404.6575	137918.4093	137918.4093	132062.6769	0.002538763	0.116251796	0.151334978	0.007217827	0
2018	2020	2020	2019	2020	19079	Ethiopia	13697.59866	13766.00839	13697.59866	13697.59866	13919.88049	0.001511819	0.135799863	0.170487023	0.01925354	0
2018	2020	2020	2019	2020	15421	Cote d'Ivoire	372699.931	357612.0224	372699.931	372699.931	365572.2077	0.186210274	0.420978353	0.537926503	0.307899833	0.003975483
2018	2020	2020	2019	2020	21414	Ghana	46141.63089	43733.85868	46141.63089	46141.63089	44881.80287	0.072733631	0.420902511	0.569667725	0.314605635	0
2018	2020	2020	2019	2020	21421	Ghana	113305.5373	109167.6628	113305.5373	113305.5373	111113.1821	0.046224128	0.35130063	0.528912485	0.23782143	0
2018	2020	2020	2019	2020	21574	Ghana	89833.71967	84320.37476	89833.71967	89833.71967	87073.33323	0.012748035	0.370051816	0.480191675	0.328117943	0
2018	2020	2020	2019	2020	3247	Benin	181979.9622	169443.4307	181979.9622	181979.9622	175579.1834	0.012398965	0.533800398	0.557020696	0.513089654	0
2018	2020	2020	2019	2020	37010	Nigeria	149891.806	141728.8923	149891.806	149891.806	145703.7948	0.001960428	0.478681608	0.473640992	0.294751154	0
2018	2020	2020	2019	2020	37069	Nigeria	124673.8709	117881.3743	124673.8709	124673.8709	122049.7939	0.00308983	0.454013984	0.445757509	0.283831839	0
2018	2020	2020	2019	2020	18903	Ethiopia	142888.3679	134230.2131	142888.3679	142888.3679	138766.6656	0.005634485	0.141393541	0.171665356	0.024063163	0
2018	2020	2020	2019	2020	18780	Ethiopia	127295.5665	119696.1514	127295.5665	127295.5665	123701.3164	0.003149284	0.118746507	0.154932111	0.000899087	0.029153651
2018	2020	2020	2019	2020	19076	Ethiopia	74187.08004	71103.93332	74187.08004	74187.08004	73749.40261	0.003206006	0.157291311	0.199207536	0.030847322	0.002013294
2018	2020	2020	2019	2020	15353	Cote d'Ivoire	50301.45041	47597.45132	50301.45041	50301.45041	48980.05	0.096175382	0.439385101	0.513323331	0.4414543	0.954591723
2018	2020	2020	2019	2020	36832	Nigeria	355448.5127	337088.0624	355448.5127	355448.5127	341836.622	0.047511916	0.268688333	0.307056821	0.398838276	0
2018	2020	2020	2019	2020	36816	Nigeria	298355.9372	282229.0261	298355.9372	298355.9372	290492.1949	0.018058003	0.417405474	0.387086216	0.208642935	0
2018	2020	2020	2019	2020	19501	Ethiopia	66667.33761	60640.79163	66667.33761	66667.33761	63530.49187	0.004222245	0.231264944	0.258080746	0.064733333	0.297366955
2018	2020	2020	2019	2020	19000	Ethiopia	217451.9569	204543.9297	217451.9569	217451.9569	210888.7928	0.003539395	0.13045917	0.159705799	0.04348331	7.05E-05
2018	2020	2020	2019	2020	18756	Ethiopia	117235.0413	110870.2478	117235.0413	117235.0413	114041.4343	0.005842007	0.140083699	0.169439683	0.094819499	0
2018	2020	2020	2019	2020	19339	Ethiopia	41331.01518	38411.82561	41331.01518	41331.01518	39649.14211	0.005231719	0.121880624	0.15285029	0.038541141	0
2018	2020	2020	2019	2020	19024	Ethiopia	263444.9052	248996.7118	263444.9052	263444.9052	256397.8884	0.004008131	0.119118563	0.153861662	0.001880325	0.119240679
2018	2020	2020	2019	2020	18925	Ethiopia	104788.4984	98840.11909	104788.4984	104788.4984	101661.3119	0.002869365	0.109831564	0.143627049	0.00088376	0
2018	2020	2020	2019	2020	18745	Ethiopia	182768.7855	171397.8072	182768.7855	182768.7855	175235.8984	0.002570995	0.151569686	0.189066333	0.009996241	0
2018	2020	2020	2019	2020	18957	Ethiopia	121017.2268	114990.1324	121017.2268	121017.2268	117535.2294	0.002394809	0.134882359	0.169003248	0.007063953	0
2018	2020	2020	2019	2020	19114	Ethiopia	35421.96648	32983.38506	35421.96648	35421.96648	33596.48709	0.001602975	0.146834175	0.182623982	0.00709286	0
2018	2020	2020	2019	2020	15458	Cote d'Ivoire	258530.798	243084.319	258530.798	258530.798	250932.439	0.080420812	0.45294752	0.49289361	0.639357272	0
2018	2020	2020	2019	2020	21670	Ghana	161232.1927	152133.7255	161232.1927	161232.1927	156783.2335	0.004195764	0.413092781	0.566268532	0.217546324	0
2018	2020	2020	2019	2020	36826	Nigeria	317626.6678	299967.3614	317626.6678	317626.6678	308746.1893	0.044305844	0.273893962	0.303203894	0.406145463	0
2018	2020	2020	2019	2020	36356	Nigeria	243868.935	230662.9818	243868.935	243868.935	236975.3485	0.002768206	0.341337021	0.391022475	0.311775602	0
2018	2020	2020	2019	2020	7540	Cameroon	277720.7287	254015.1556	277720.7287	277720.7287	271436.3491	0.00026602	0.603895802	0.634639503	0.230646894	0
2018	2020	2020	2019	2020	10710	Chad	139306.3075	132622.7582	139306.3075	139306.3075	137505.7724	0.011216417	0.447607988	0.501734307	0.162560137	0
2018	2020	2020	2019	2020	18946	Ethiopia	170075.0383	160426.267	170075.0383	170075.0383	164892.5699	0.006814812	0.126979259	0.15658559	0.098350896	0
2018	2020	2020	2019	2020	18977	Ethiopia	115523.7706	108600.1828	115523.7706	115523.7706	111969.2798	0.004879355	0.128989326	0.161570753	0.009951616	0
2018	2020	2020	2019	2020	18767	Ethiopia	116133.0667	109787.197	116133.0667	116133.0667	113023.8302	0.002678873	0.099284514	0.125627558	0.066134359	0
2018	2020	2020	2019	2020	18816	Ethiopia	154637.9059	145779.8342	154637.9059	154637.9059	148848.9259	0.002669178	0.117742212	0.155579376	0.019391373	0
2018	2020	2020	2019	2020	36995	Nigeria	265013.4651	249213.315	265013.4651	265013.4651	254367.6557	0.063116952	0.290299748	0.28847673	0.517590626	0
2018	2020	2020	2019	2020	36873	Nigeria	181704.9492	170386.8725	181704.9492	181704.9492	176255.003	0.004330248	0.402290956	0.362503756	0.22737024	0
2018	2020	2020	2019	2020	37065	Nigeria	311402.9977	294641.6135	311402.9977	311402.9977	303141.4223	0.003873636	0.348944069	0.393383077	0.359485991	0
2018	2020	2020	2019	2020	10767	Chad	133696.7468	123094.2028	133696.7468	133696.7468	129121.9726	0.007561484	0.479847177	0.525592607	0.09613161	0
2018	2020	2020	2019	2020	10702	Chad	140436.0786	130384.9845	140436.0786	140436.0786	135494.5503	0.009366382	0.454615264	0.520196815	0.112871701	0
2018	2020	2020	2019	2020	19338	Ethiopia	126875.9833	119987.0663	126875.9833	126875.9833	123343.941	0.00588326	0.13233793	0.163347413	0.027119839	0
2018	2020	2020	2019	2020	18939	Ethiopia	90531.94648	84092.40567	90531.94648	90531.94648	87415.70985	0.002868976	0.144831643	0.183030831	0.019118915	0
2018	2020	2020	2019	2020	18951	Ethiopia	29954.31335	27530.85705	29954.31335	29954.31335	29007.3064	0.002127056	0.139998651	0.181277818	0.002869801	0
2018	2020	2020	2019	2020	18934	Ethiopia	53183.20874	49192.13974	53183.20874	53183.20874	51248.4561	0.00306425	0.141340111	0.17063618	0.015498303	0
2018	2020	2020	2019	2020	18775	Ethiopia	5946.897887	5791.356859	5946.897887	5946.897887	5957.244286	0.002253699	0.138027733	0.175468897	0.01375872	0
2018	2020	2020	2019	2020	21575	Ghana	147691.3518	139327.2794	147691.3518	147691.3518	143504.8171	0.007640527	0.336506237	0.431443122	0.320483191	0
2018	2020	2020	2019	2020	3244	Benin	127677.7821	121398.6995	127677.7821	127677.7821	124366.0783	0.005270912	0.534009553	0.57490063	0.549757331	0
2018	2020	2020	2019	2020	36970	Nigeria	241964.257	226899.5096	241964.257	241964.257	236787.1108	0.081182847	0.277937103	0.27220172	0.541506226	0
2018	2020	2020	2019	2020	18808	Ethiopia	75099.42145	72181.50284	75099.42145	75099.42145	74533.87325	0.006613181	0.11751448	0.1477997	0.065095788	0
2018	2020	2020	2019	2020	18989	Ethiopia	110226.7203	103674.2521	110226.7203	110226.7203	106748.3932	0.003748938	0.092429827	0.121733837	0.000171024	0.003068582
2018	2020	2020	2019	2020	18990	Ethiopia	80523.90773	75990.24717	80523.90773	80523.90773	78427.30023	0.002655708	0.118238309	0.153364537	0.001406404	0
2018	2020	2020	2019	2020	18746	Ethiopia	354463.8284	334441.4658	354463.8284	354463.8284	346410.8019	0.00227701	0.146480606	0.184982589	0.007081117	0
2018	2020	2020	2019	2020	18915	Ethiopia	191378.9735	181108.8518	191378.9735	191378.9735	186443.3293	0.002529345	0.114131766	0.145273367	0.010897147	0
2018	2020	2020	2019	2020	19358	Ethiopia	91569.69921	83613.49149	91569.69921	91569.69921	87088.20004	0.003021119	0.119139339	0.15031962	0.061800136	0
2018	2020	2020	2019	2020	19056	Ethiopia	62733.62252	59039.75359	62733.62252	62733.62252	60472.33007	0.001952571	0.160591864	0.204541951	0.025269674	0
2018	2020	2020	2019	2020	26825	Liberia	326427.285	318450.3905	326427.285	326427.285	323707.1271	0.005425988	0.440459559	0.38830171	0.401068871	0
2018	2020	2020	2019	2020	15462	Cote d'Ivoire	232446.0169	220506.9698	232446.0169	232446.0169	226400.9662	0.115177804	0.49731046	0.533906511	0.447684726	0
2018	2020	2020	2019	2020	21511	Ghana	90218.20983	83383.6049	90218.20983	90218.20983	86463.33151	0.002933409	0.424005004	0.542384067	0.307774406	0
2018	2020	2020	2019	2020	36971	Nigeria	179769.2224	168649.2598	179769.2224	179769.2224	174832.9732	0.134259685	0.287920271	0.28639003	0.600074262	0
2018	2020	2020	2019	2020	36834	Nigeria	413332.1372	391126.0191	413332.1372	413332.1372	403274.4115	0.049421561	0.268850137	0.307006949	0.307315604	0
2018	2020	2020	2019	2020	36864	Nigeria	204778.8519	192890.3859	204778.8519	204778.8519	199421.5018	0.001750753	0.442798241	0.402345279	0.270389657	0
2018	2020	2020	2019	2020	9672	Central African Republic	142469.0988	137341.1473	142469.0988	142469.0988	139634.6615	0.034917052	0.54588804	0.58407902	0.243840909	0
2018	2020	2020	2019	2020	9683	Central African Republic	160234.1883	154241.2641	160234.1883	160234.1883	157270.385	0.038545155	0.556787228	0.583557418	0.339329012	0
2018	2020	2020	2019	2020	44366	South Sudan	91302.38008	84104.59589	91302.38008	91302.38008	87719.09621	0.007870137	0.473111431	0.533831927	0.135316104	0.028039057
2018	2020	2020	2019	2020	18824	Ethiopia	17426.79083	17410.06766	17426.79083	17426.79083	17440.40843	0.002918399	0.127961437	0.159416523	0.0089758	0
2018	2020	2020	2019	2020	18807	Ethiopia	128072.4214	121355.1674	128072.4214	128072.4214	125437.1863	0.005767342	0.136023852	0.16794647	0.026658572	0
2018	2020	2020	2019	2020	18861	Ethiopia	103546.2105	97745.44419	103546.2105	103546.2105	100893.2194	0.006314566	0.126960568	0.156529168	0.041136777	0
2018	2020	2020	2019	2020	19374	Ethiopia	92092.4012	86075.21042	92092.4012	92092.4012	88671.80853	0.005944738	0.124624189	0.154588669	0.07143992	0
2018	2020	2020	2019	2020	19025	Ethiopia	25305.81499	23741.8413	25305.81499	25305.81499	24447.64197	0.003517127	0.134323752	0.170993076	0.00141564	0.129941776
2018	2020	2020	2019	2020	18800	Ethiopia	94186.40754	87731.04989	94186.40754	94186.40754	92943.11087	0.0033789	0.132650061	0.172051839	0.036176114	0
2018	2020	2020	2019	2020	19097	Ethiopia	12631.48863	11550.59846	12631.48863	12631.48863	11933.6063	0.002516792	0.147626624	0.182603331	0.021206214	0
2018	2020	2020	2019	2020	42254	Sierra Leone	702618.4075	674276.6838	702618.4075	702618.4075	688432.8348	0.027056137	0.880482004	0.813966345	0.321116308	0
2018	2020	2020	2019	2020	42253	Sierra Leone	499778.9251	478093.8423	499778.9251	499778.9251	487415.1499	0.009755168	0.881335163	0.831416504	0.376342443	0
2018	2020	2020	2019	2020	15443	Cote d'Ivoire	53899.14386	52030.57955	53899.14386	53899.14386	53149.80013	0.138480525	0.524386176	0.530412874	0.342015086	0
2018	2020	2020	2019	2020	3246	Benin	150939.7152	142603.9035	150939.7152	150939.7152	146736.4704	0.023737364	0.519999208	0.564710079	0.431268504	0
2018	2020	2020	2019	2020	36825	Nigeria	204215.5163	192711.2795	204215.5163	204215.5163	198880.6031	0.04455151	0.334930246	0.329121228	0.333527788	0
2018	2020	2020	2019	2020	10774	Chad	55225.63861	50448.29161	55225.63861	55225.63861	51598.79368	0.011977586	0.441958264	0.478854064	0.193897666	0
2018	2020	2020	2019	2020	44401	South Sudan	179352.1926	169999.1445	179352.1926	179352.1926	174487.3189	0.011471974	0.429116588	0.495675586	0.205438021	0.035118857
2018	2020	2020	2019	2020	18723	Ethiopia	54152.41647	49118.37358	54152.41647	54152.41647	51485.35478	0.006552583	0.241176707	0.263998521	0.06464037	0.471296522
2018	2020	2020	2019	2020	18799	Ethiopia	74393.82526	69606.01128	74393.82526	74393.82526	71463.3071	0.007526688	0.149601713	0.178418162	0.14852566	0.000241375
2018	2020	2020	2019	2020	18961	Ethiopia	121309.0274	113413.005	121309.0274	121309.0274	117404.1982	0.006953336	0.146111927	0.174421595	0.071490983	0
2018	2020	2020	2019	2020	18843	Ethiopia	67558.93565	64064.84818	67558.93565	67558.93565	65736.83728	0.007740882	0.144256284	0.172298667	0.098726971	0
2018	2020	2020	2019	2020	18794	Ethiopia	97331.55168	92375.38267	97331.55168	97331.55168	94732.15111	0.00646525	0.131559979	0.160161779	0.061769036	0
2018	2020	2020	2019	2020	19332	Ethiopia	52143.77551	48870.21093	52143.77551	52143.77551	50479.57079	0.004959196	0.134719965	0.169624043	0.004790881	0.55053315
2018	2020	2020	2019	2020	19011	Ethiopia	101425.3542	95164.68045	101425.3542	101425.3542	98075.01427	0.002444839	0.127238087	0.16191114	0.004877652	0
2018	2020	2020	2019	2020	42266	Sierra Leone	730109.9938	693030.1466	730109.9938	730109.9938	711440.4228	0.044512167	0.722414314	0.702573413	0.125551472	0
2018	2020	2020	2019	2020	42265	Sierra Leone	562066.017	524139.6769	562066.017	562066.017	544751.0507	0.035164724	0.719905651	0.685641816	0.184992365	0
2018	2020	2020	2019	2020	42261	Sierra Leone	726211.6238	686030.8628	726211.6238	726211.6238	705813.6282	0.040859971	0.851445184	0.777104526	0.300246795	0
2018	2020	2020	2019	2020	22628	Guinea	190452.0293	184176.2614	190452.0293	190452.0293	187188.7623	0.027582182	0.797449371	0.796605623	0.423291281	0
2018	2020	2020	2019	2020	15441	Cote d'Ivoire	87188.02076	83114.86253	87188.02076	87188.02076	85326.61243	0.159614994	0.514574222	0.53414217	0.370947018	0
2018	2020	2020	2019	2020	15374	Cote d'Ivoire	122619.285	117223.8447	122619.285	122619.285	119855.7691	0.041099982	0.454348859	0.508857311	0.724594363	0
2018	2020	2020	2019	2020	36833	Nigeria	229062.3541	216544.9738	229062.3541	229062.3541	224013.3988	0.041046311	0.264956973	0.301952849	0.42257059	0
2018	2020	2020	2019	2020	36872	Nigeria	220964.4629	209407.0937	220964.4629	220964.4629	212922.744	0.002900065	0.427503574	0.408157445	0.302499536	0
2018	2020	2020	2019	2020	36863	Nigeria	172103.0054	162515.7988	172103.0054	172103.0054	167414.2908	0.001632219	0.449230822	0.417464687	0.304871735	0
2018	2020	2020	2019	2020	10705	Chad	93584.33106	85154.21019	93584.33106	93584.33106	88197.25276	0.002927499	0.457136358	0.489954925	0.145739534	0
2018	2020	2020	2019	2020	44365	South Sudan	84906.61023	78190.7993	84906.61023	84906.61023	81539.52716	0.007131642	0.477449159	0.533259472	0.127911038	0.02814361
2018	2020	2020	2019	2020	18726	Ethiopia	41843.02828	38363.83315	41843.02828	41843.02828	40378.70427	0.007272521	0.265273122	0.281351797	0.069424942	0.420011787
2018	2020	2020	2019	2020	18721	Ethiopia	42975.08227	38402.08805	42975.08227	42975.08227	40375.29736	0.00669636	0.238339026	0.262438122	0.060955879	0.468125721
2018	2020	2020	2019	2020	18717	Ethiopia	91666.01363	82596.07327	91666.01363	91666.01363	86873.00378	0.003784286	0.225586548	0.259352466	0.066910214	0.058189107
2018	2020	2020	2019	2020	18787	Ethiopia	44490.39671	41682.27376	44490.39671	44490.39671	43215.51025	0.007115289	0.151243694	0.178173277	0.12321137	0
2018	2020	2020	2019	2020	18782	Ethiopia	10544.06923	9727.516164	10544.06923	10544.06923	10105.15768	0.005145599	0.126003196	0.15794527	0.007473646	0
2018	2020	2020	2019	2020	19073	Ethiopia	153765.8078	147140.8683	153765.8078	153765.8078	150782.2301	0.002122085	0.157864256	0.201651562	0.025660909	0
2018	2020	2020	2019	2020	19058	Ethiopia	58375.32587	54154.47373	58375.32587	58375.32587	55968.14124	0.001831414	0.159684816	0.197553687	0.021077094	0
2018	2020	2020	2019	2020	15422	Cote d'Ivoire	58407.86406	57472.39035	58407.86406	58407.86406	57941.90138	0.095123013	0.45477296	0.534167689	0.459877587	0.006572579
2018	2020	2020	2019	2020	36824	Nigeria	230958.0926	218088.2108	230958.0926	230958.0926	223068.7063	0.031073235	0.339654601	0.324248197	0.356715667	0
2018	2020	2020	2019	2020	36814	Nigeria	210488.1786	198163.293	210488.1786	210488.1786	204834.8199	0.018599847	0.366636836	0.343608993	0.303839759	0
2018	2020	2020	2019	2020	10704	Chad	142020.2905	132934.682	142020.2905	142020.2905	137579.3193	0.009057749	0.447868639	0.499981064	0.143516674	0
2018	2020	2020	2019	2020	44333	South Sudan	206719.3188	192307.6323	206719.3188	206719.3188	199327.4905	0.0064784	0.446651785	0.485633415	0.156022824	0.03294924
2018	2020	2020	2019	2020	19120	Ethiopia	109475.3873	103675.2742	109475.3873	109475.3873	105948.224	0.005106283	0.149344826	0.183926806	0.010691766	0.00430371
2018	2020	2020	2019	2020	19251	Ethiopia	127073.3508	121063.2184	127073.3508	127073.3508	123751.589	0.002727956	0.114216825	0.150341582	0.002739	0
2018	2020	2020	2019	2020	18792	Ethiopia	88013.87601	82694.07139	88013.87601	88013.87601	84869.78672	0.002918023	0.145461257	0.188780774	0.007256726	0
2018	2020	2020	2019	2020	18842	Ethiopia	109334.5106	102618.7581	109334.5106	109334.5106	105528.3839	0.002881517	0.142359356	0.181877534	0.011543875	0
2018	2020	2020	2019	2020	18886	Ethiopia	108330.8717	101762.7048	108330.8717	108330.8717	105052.7188	0.002306636	0.079267745	0.102838536	0.022299074	0
2018	2020	2020	2019	2020	19469	Ethiopia	166481.3925	158822.1805	166481.3925	166481.3925	162783.784	0.003345716	0.123459776	0.152175307	0.067748306	0
2018	2020	2020	2019	2020	42263	Sierra Leone	271086.166	269592.4603	271086.166	271086.166	270225.0448	0.043342594	0.856694887	0.777852066	0.355793171	0
2018	2020	2020	2019	2020	22635	Guinea	448396.1393	430062.9752	448396.1393	448396.1393	438890.491	0.01475269	0.857091862	0.851113592	0.373685109	0
2018	2020	2020	2019	2020	36984	Nigeria	197543.2305	185281.8901	197543.2305	197543.2305	191691.5933	0.12893222	0.296453946	0.292247476	0.601304775	0
2018	2020	2020	2019	2020	36815	Nigeria	170604.5328	160954.4349	170604.5328	170604.5328	165235.756	0.02100481	0.428299002	0.397488531	0.230029849	0
2018	2020	2020	2019	2020	36372	Nigeria	79639.53452	75174.18341	79639.53452	79639.53452	77662.40668	0.004651716	0.338263035	0.375612432	0.360448857	0
2018	2020	2020	2019	2020	10700	Chad	88185.68413	83066.93617	88185.68413	88185.68413	85383.52309	0.009706078	0.44244386	0.504197151	0.137959101	0
2018	2020	2020	2019	2020	18908	Ethiopia	42502.81649	40581.86219	42502.81649	42502.81649	41619.99733	0.008140824	0.135853096	0.160700165	0.072648988	0
2018	2020	2020	2019	2020	19038	Ethiopia	106785.3151	99239.77004	106785.3151	106785.3151	103188.9164	0.008151069	0.142416881	0.168020433	0.055395064	0
2018	2020	2020	2019	2020	19212	Ethiopia	65517.36067	61885.01755	65517.36067	65517.36067	63758.36378	0.004551993	0.133087367	0.17009827	0.004496564	0.008511738
2018	2020	2020	2019	2020	19182	Ethiopia	106889.3457	101323.696	106889.3457	106889.3457	104301.3817	0.004489927	0.092706961	0.119923028	0.002670188	0.003033331
2018	2020	2020	2019	2020	18844	Ethiopia	193048.9087	181875.1323	193048.9087	193048.9087	187788.1517	0.003445362	0.148407195	0.18991697	0.014686805	0
2018	2020	2020	2019	2020	18902	Ethiopia	151913.1714	143062.4543	151913.1714	151913.1714	148964.3025	0.003153132	0.123789344	0.153464841	0.045915365	0
2018	2020	2020	2019	2020	19046	Ethiopia	159240.9585	148470.8896	159240.9585	159240.9585	151320.296	0.001716933	0.150332173	0.18348576	0.007885365	0
2018	2020	2020	2019	2020	21572	Ghana	102416.5012	96179.0245	102416.5012	102416.5012	99186.83124	0.004674626	0.417245219	0.519413862	0.252914614	0
2018	2020	2020	2019	2020	36827	Nigeria	161279.4146	152094.9938	161279.4146	161279.4146	157025.3691	0.0268923	0.265193322	0.280474759	0.471263929	0
2018	2020	2020	2019	2020	36835	Nigeria	222351.2499	210026.18	222351.2499	222351.2499	215925.0138	0.021314191	0.267301426	0.287016013	0.458609144	0
2018	2020	2020	2019	2020	36836	Nigeria	92311.12391	87566.88065	92311.12391	92311.12391	89590.25097	0.019230593	0.273730914	0.295456027	0.430945461	0
2018	2020	2020	2019	2020	10766	Chad	87827.97082	79597.83279	87827.97082	87827.97082	83843.37141	0.002816839	0.439276136	0.473151684	0.151566964	0
2018	2020	2020	2019	2020	10701	Chad	74291.63838	71854.60793	74291.63838	74291.63838	73323.02757	0.004443785	0.44059594	0.481228676	0.142577584	0
2018	2020	2020	2019	2020	44347	South Sudan	271514.8139	253206.2044	271514.8139	271514.8139	262173.6832	0.004126631	0.451925639	0.493212564	0.136936514	0.030348831
2018	2020	2020	2019	2020	18724	Ethiopia	19625.14395	18843.56492	19625.14395	19625.14395	19644.3577	0.006392682	0.225565409	0.25551324	0.054002741	0.46755784
2018	2020	2020	2019	2020	19540	Ethiopia	3331.172539	3205.355662	3331.172539	3331.172539	3337.619419	0.002225324	0.120626638	0.160437589	0.001426633	0
2018	2020	2020	2019	2020	21627	Ghana	86080.84676	80073.05646	86080.84676	86080.84676	83691.57183	0.00856891	0.422141407	0.574999537	0.176174016	0
2018	2020	2020	2019	2020	3249	Benin	104227.3891	99315.96107	104227.3891	104227.3891	101985.6098	0.071366122	0.498809555	0.539446025	0.433066104	0
2018	2020	2020	2019	2020	37000	Nigeria	220322.4218	206004.5349	220322.4218	220322.4218	212759.9117	0.055605627	0.281653	0.279795468	0.480893581	0
2018	2020	2020	2019	2020	36840	Nigeria	89583.27902	84656.11639	89583.27902	89583.27902	86919.56849	0.01830317	0.278989698	0.288837951	0.416710907	0
2018	2020	2020	2019	2020	36817	Nigeria	71162.18359	66869.29216	71162.18359	71162.18359	69258.35761	0.035190852	0.354784019	0.33462733	0.350094446	0
2018	2020	2020	2019	2020	18722	Ethiopia	18921.33028	17021.71572	18921.33028	18921.33028	18024.71192	0.00692069	0.22388367	0.236468221	0.060450008	0.183709191
2018	2020	2020	2019	2020	19373	Ethiopia	32358.2531	30586.63579	32358.2531	32358.2531	31473.4746	0.008225852	0.141838204	0.168683076	0.077354873	0
2018	2020	2020	2019	2020	18962	Ethiopia	14838.31937	13710.88116	14838.31937	14838.31937	14189.69452	0.006591472	0.149916578	0.181256115	0.033454894	0
2018	2020	2020	2019	2020	18773	Ethiopia	46582.54999	43623.96379	46582.54999	46582.54999	45266.28077	0.008775382	0.133978058	0.154632069	0.040814381	0
2018	2020	2020	2019	2020	19264	Ethiopia	16145.5304	15238.91445	16145.5304	16145.5304	15648.46009	0.004101585	0.139973219	0.178909994	0.004637409	0
2018	2020	2020	2019	2020	19234	Ethiopia	134469.5807	126519.6977	134469.5807	134469.5807	130480.1701	0.004252169	0.095305479	0.12415842	0.002959277	0
2018	2020	2020	2019	2020	19542	Ethiopia	67688.0175	62891.81314	67688.0175	67688.0175	65616.58789	0.003326657	0.122397003	0.157497356	0.007473387	0
2018	2020	2020	2019	2020	19040	Ethiopia	120801.7549	112905.2964	120801.7549	120801.7549	117213.811	0.003975655	0.13493236	0.173982208	0.020584879	0
2018	2020	2020	2019	2020	19060	Ethiopia	34056.90534	31249.74575	34056.90534	34056.90534	31965.82554	0.002176437	0.182840303	0.224204929	0.025371386	0.000603899
2018	2020	2020	2019	2020	21628	Ghana	69962.7142	65708.98368	69962.7142	69962.7142	67481.50535	0.024443313	0.372100119	0.529036914	0.21012357	0
2018	2020	2020	2019	2020	36866	Nigeria	124692.3375	117747.8686	124692.3375	124692.3375	121104.0015	0.002126154	0.444035276	0.41222929	0.309064249	0
2018	2020	2020	2019	2020	37077	Nigeria	356810.5345	337362.0723	356810.5345	356810.5345	346996.7225	0.004150039	0.434091341	0.437551117	0.296139644	0
2018	2020	2020	2019	2020	7541	Cameroon	202789.4387	184375.174	202789.4387	202789.4387	188610.4993	0.000545025	0.5962814	0.639501061	0.171974111	0
2018	2020	2020	2019	2020	9689	Central African Republic	81563.22823	78239.44065	81563.22823	81563.22823	80163.32058	0.031418973	0.540395421	0.569198463	0.424689671	0.000520567
2018	2020	2020	2019	2020	19508	Ethiopia	19058.27512	17295.75684	19058.27512	19058.27512	18206.59298	0.003088204	0.235640248	0.273713511	0.054112259	0.019697075
2018	2020	2020	2019	2020	18754	Ethiopia	111042.1499	105336.9885	111042.1499	111042.1499	108186.7862	0.008341554	0.145547019	0.170309245	0.066018103	0
2018	2020	2020	2019	2020	18998	Ethiopia	129585.6327	121032.6063	129585.6327	129585.6327	125487.0924	0.0082222	0.106202667	0.131425498	0.025668693	0
2018	2020	2020	2019	2020	18947	Ethiopia	229096.6195	213916.702	229096.6195	229096.6195	221014.6733	0.00774576	0.127012982	0.157282692	0.092284415	0
2018	2020	2020	2019	2020	19012	Ethiopia	186899.2232	174656.5432	186899.2232	186899.2232	180498.2089	0.006264571	0.133602081	0.165730356	0.043593482	0
2018	2020	2020	2019	2020	19149	Ethiopia	167377.4988	158386.0023	167377.4988	167377.4988	163014.8706	0.00436425	0.113863153	0.14949993	0.007193637	0
2018	2020	2020	2019	2020	19179	Ethiopia	94677.09355	89453.93729	94677.09355	94677.09355	92347.75609	0.003806047	0.092044532	0.121029856	0.001941235	0
2018	2020	2020	2019	2020	19231	Ethiopia	146589.9369	137235.0977	146589.9369	146589.9369	141709.3281	0.003537842	0.121515864	0.155206084	0.001870139	0
2018	2020	2020	2019	2020	18938	Ethiopia	150489.393	141957.1925	150489.393	150489.393	145906.772	0.002825538	0.100721542	0.132058817	0.001540038	0
2018	2020	2020	2019	2020	19013	Ethiopia	206644.3346	194551.9229	206644.3346	206644.3346	200660.3331	0.003240516	0.087594347	0.110998125	0.050532085	0
2018	2020	2020	2019	2020	19057	Ethiopia	9951.018472	9914.252702	9951.018472	9951.018472	10252.35795	0.00256247	0.163396141	0.219477089	0.011106535	0
2018	2020	2020	2019	2020	36985	Nigeria	168316.5142	157989.8437	168316.5142	168316.5142	163291.6764	0.2440129	0.276992112	0.294108292	0.57876783	0
2018	2020	2020	2019	2020	36988	Nigeria	285283.418	267476.0591	285283.418	285283.418	277238.5619	0.054352916	0.289726856	0.287922231	0.393222427	0
2018	2020	2020	2019	2020	10770	Chad	44267.26825	41489.19491	44267.26825	44267.26825	42208.86686	0.01079047	0.420670103	0.47207477	0.19285146	0
2018	2020	2020	2019	2020	18715	Ethiopia	44916.52545	40694.02856	44916.52545	44916.52545	42819.59219	0.005823946	0.229025142	0.243259049	0.05974416	0.422579
2018	2020	2020	2019	2020	18830	Ethiopia	156368.715	147916.3912	156368.715	156368.715	151979.2858	0.009032934	0.12949722	0.160767439	0.078483252	0
2018	2020	2020	2019	2020	18904	Ethiopia	175774.6742	165738.1573	175774.6742	175774.6742	170474.6233	0.00307373	0.102309495	0.137432784	0.001392716	0
2018	2020	2020	2019	2020	18806	Ethiopia	132928.7349	125706.723	132928.7349	132928.7349	129335.5735	0.00361669	0.096492758	0.119485141	0.088767843	0
2018	2020	2020	2019	2020	21571	Ghana	142351.1741	133644.9878	142351.1741	142351.1741	137465.177	0.004255619	0.364660744	0.487717632	0.275929732	0
2018	2020	2020	2019	2020	3248	Benin	174599.339	164974.3693	174599.339	174599.339	169787.6874	0.015010965	0.516214782	0.579019611	0.399617476	0
2018	2020	2020	2019	2020	36986	Nigeria	302005.5628	283370.0292	302005.5628	302005.5628	291604.8169	0.123477823	0.290161135	0.293925591	0.565102202	0
2018	2020	2020	2019	2020	36839	Nigeria	111489.4225	105711.2495	111489.4225	111489.4225	108341.0979	0.053475216	0.26370775	0.28369032	0.391741625	0
2018	2020	2020	2019	2020	36830	Nigeria	90529.74004	85534.67759	90529.74004	90529.74004	87893.70241	0.019921625	0.284823963	0.288818652	0.411499011	0
2018	2020	2020	2019	2020	44386	South Sudan	133875.5333	130089.0303	133875.5333	133875.5333	131915.9313	0.011931166	0.445300686	0.511603167	0.149280795	0.027817606
2018	2020	2020	2019	2020	19541	Ethiopia	61243.60641	59166.24489	61243.60641	61243.60641	60321.88365	0.00364202	0.135775286	0.176104491	0.003126642	0
2018	2020	2020	2019	2020	18834	Ethiopia	105896.5133	99736.43999	105896.5133	105896.5133	103004.0747	0.002243435	0.078241112	0.101660109	0	0
2018	2020	2020	2019	2020	19053	Ethiopia	110303.1032	101152.4377	110303.1032	110303.1032	102795.907	0.003246626	0.193225254	0.25155256	0.033917692	0.000839097
2018	2020	2020	2019	2020	15405	Cote d'Ivoire	214287.3553	207225.04	214287.3553	214287.3553	210777.5791	0.191173011	0.546409714	0.556267736	0.355786205	0
2018	2020	2020	2019	2020	15361	Cote d'Ivoire	162497.9565	155790.9173	162497.9565	162497.9565	159201.5505	0.047804325	0.483138734	0.53100508	0.691905441	0.012468569
2018	2020	2020	2019	2020	15432	Cote d'Ivoire	91570.93704	88270.00722	91570.93704	91570.93704	89480.61166	0.051372829	0.465517755	0.522781264	0.751518828	0.012243564
2018	2020	2020	2019	2020	21419	Ghana	104644.9529	101451.8592	104644.9529	104644.9529	102367.2948	0.049278883	0.427535495	0.570339339	0.32227879	0
2018	2020	2020	2019	2020	21422	Ghana	93903.78936	90421.35151	93903.78936	93903.78936	92115.09294	0.03824977	0.338385769	0.52719928	0.245070744	0
2018	2020	2020	2019	2020	21436	Ghana	102074.5107	98712.62424	102074.5107	102074.5107	100269.5078	0.037388649	0.368668786	0.564856368	0.237291521	0
2018	2020	2020	2019	2020	21428	Ghana	83163.02339	76931.40618	83163.02339	83163.02339	79692.94048	0.005599153	0.460163275	0.575852623	0.249282562	0
2018	2020	2020	2019	2020	36997	Nigeria	231586.3451	216968.0417	231586.3451	231586.3451	222218.4743	0.080289333	0.281210836	0.271959094	0.442933333	0
2018	2020	2020	2019	2020	36460	Nigeria	291281.698	274750.8808	291281.698	291281.698	283771.609	0.00652772	0.487168783	0.443290046	0.277847209	0
2018	2020	2020	2019	2020	37066	Nigeria	200902.0084	190102.1731	200902.0084	200902.0084	195615.969	0.005550863	0.384971548	0.417724883	0.328720789	0
[truncated: 3,196 more rows]
